# Supplementary material for: Worldwide Genetic Structure Elucidates the Eurasian Origin and Invasion Pathways of Dothistroma septosporum, Causal Agent of Dothistroma Needle Blight
Source: J Fungi (Basel). 2021 Feb 3;7(2):111. doi: 10.3390/jof7020111 (PMC7913368; doi:10.3390/jof7020111)
Supplement: Supplementary file 1 [file jof-07-00111-s001.zip]

Archive with 14 entries (14 files):
- Sup Table 1 D. septosporum isolate details.xlsx
- Sup Table 2 Scenario Descriptions5.pdf
- Sup Table 3 Fst and Nm between Population groups.xlsx
- Sup Table 4 Posterior Distributions.pdf
- SupFig1_Best_K_By_Evanno-DeltaKByKGraph.png
- SupFig2aStructureK6to8.eps
- SupFig2aStructureK6to8.pdf
- SupFig2bStructureK9to11.eps
- SupFig2bStructureK9to11.pdf
- SupFig3 BICplot.pdf
- SupFig4 K2_3_4_NA.pdf
- SupFig5 part1A1toA3.pdf
- SupFig5 part2 A4toA8.pdf
- SupFig6 Model checking of scenarios.pdf
