# Supplementary material for: Worldwide Genetic Structure Elucidates the Eurasian Origin and Invasion Pathways of Dothistroma septosporum, Causal Agent of Dothistroma Needle Blight
Source: J Fungi (Basel). 2021 Feb 3;7(2):111. doi: 10.3390/jof7020111 (PMC7913368; doi:10.3390/jof7020111)
Supplement: Supplementary file 1 [file jof-07-00111-s001.zip › Sup Table 1 D. septosporum isolate details.xlsx]

## Sheet: Isolate details
Country	Population Group	Location	Host	Latitude	Longitude	Sample Name	DS1 Absolute length	DS2 Absolute length	E Absolute length	F Absolute length	G Absolute length	I Absolute length	J Absolute length	K Absolute length	L Absolute length	M Absolute length	O Absolute length	Mating type
Australia	Australia	Canberra	Pinus radiata	-35.3	149.133	Ausl_6844	146	380	254	174	185	303	195	357	383	223	201	2
Australia	Australia	Tumut	Pinus radiata	-35.3	148.217	13555_Ausl_1	146	380	254	174	185	303	193	357	383	223	201	2
Australia	Australia	Tumut	Pinus radiata	-35.3	148.217	13557_Ausl_3	146	380	254	174	185	303	193	357	383	223	201	2
Australia	Australia	Tumut	Pinus radiata	-35.3	148.217	AUSTL41	146	380	254	174	185	303	193	357	383	223	201	2
Belaus	Belarus	Byelorussia, Vitebsk distr. (Luchki)	Pinus sylvestris	55.1509	29.9134	DOT41_DIL	150	na	218	174	183	303	187	367	354	230	201	1
Belgium	Belgium	Dourbes	Pinus nigra	50.741	4.73002	BEL_4562	160	380	212	174	183	303	187	335	361	230	201	2
Belgium	Belgium	Grez-Doiceau	Pinus nigra	50.0919	4.59899	BEL_4795	146	392	254	174	183	305	195	357	401	251	201	2
Bhutan	Bhutan	Lamey Goemba	Pinus wallichiana	27.5453	90.7248	23902_LG1B	146	400	212	174	181	305	201	357	351	272	201	1
Bhutan	Bhutan	Lamey Goemba	Pinus wallichiana	27.5453	90.7248	23901_LG1A	146	400	248	174	181	309	189	357	331	237	201	2
Bhutan	Bhutan	Tangsibi	Pinus wallichiana	27.5072	90.8607	23896_AT2	146	395	212	174	181	303	189	341	351	237	201	1
Bhutan	Bhutan	Tangsibi	Pinus wallichiana	27.5072	90.8607	23900_AT7	146	400	212	174	181	303	187	363	315	na	201	2
Bhutan	Bhutan	Tangsibi	Pinus wallichiana	27.5072	90.8607	23895_AT1	146	400	212	174	181	303	189	357	315	na	201	1
Bhutan	Bhutan	Tangsibi	Pinus wallichiana	27.5072	90.8607	23897_AT3	146	400	212	174	181	303	191	341	331	300	201	2
Bhutan	Bhutan	Tangsibi	Pinus wallichiana	27.5072	90.8607	AT6_1_h2o	146	401	236	174	181	303	189	357	331	na	201	2
Bhutan	Bhutan	Tangsibi, Bumthang dzonkhag	Pinus wallichiana	27.5072	90.8607	D1128	144	395	212	174	181	303	187	358	365	na	201	1
Bhutan	Bhutan	Ura	Pinus radiata	27.4853	90.908	23432_Heinoá_Ura	146	400	212	174	181	303	193	359	331	258	201	2
Bhutan	Bhutan	Yusipang	Pinus radiata	27.4644	89.7071	23429_Yusipang1	146	400	212	174	181	303	181	357	331	258	201	2
Bhutan	Bhutan	Yusipang	Pinus radiata	27.4644	89.7071	23430_Yusipang2	146	400	212	174	181	303	181	357	331	258	201	2
Bhutan	Bhutan	Yusipang	Pinus radiata	27.4644	89.7071	23431_Yusipang3	na	400	200	174	181	305	185	359	367	244	201	1
Bulgaria	Bulgaria	Panichkovo, Kardzhali province, Bulgaria	Pinus sylvestris	41.861	25.159	11030	152	384	200	176	183	305	189	369	368	210	201	1
Bulgaria	Bulgaria	Panichkovo, Kardzhali province, Bulgaria	Pinus nigra	41.861	25.159	11033	154	382	212	176	183	305	189	359	319	183	201	2
Bulgaria	Bulgaria	Panichkovo, Kardzhali province, Bulgaria	Pinus sylvestris	41.861	25.159	11028	154	405	218	176	183	301	181	353	319	183	201	1
Bulgaria	Bulgaria	Panichkovo, Kardzhali province, Bulgaria	Pinus sylvestris	41.861	25.159	11026	162	380	212	174	183	305	189	359	319	190	201	2
Bulgaria	Bulgaria	Panichkovo, Kardzhali province, Bulgaria	Pinus nigra	41.861	25.159	11032	162	380	218	174	183	307	189	359	319	190	201	2
Bulgaria	Bulgaria	Panichkovo, Kardzhali province, Bulgaria	Pinus sylvestris	41.861	25.159	11029	162	390	188	174	183	301	191	369	319	190	201	2
Bulgaria	Bulgaria	Panichkovo, Kardzhali province, Bulgaria	Pinus sylvestris	41.861	25.159	11027	162	395	218	174	181	301	189	361	383	190	201	2
Bulgaria	Bulgaria	Panichkovo, Kardzhali province, Bulgaria	Pinus sylvestris	41.861	25.159	11031	162	395	218	174	183	301	189	361	383	190	201	2
Canada	Canada Alberta	Alberta Tree Improvment Center	Pinus contorta var. latifolia or Pinus banksiana or hybrids of both	54.08	-112.25	TAIGA_560	148	386	206	228	175	299	183	355	513	230	204	2
Canada	Canada Alberta	Alberta Tree Improvment Center	Pinus contorta var. latifolia or Pinus banksiana or hybrids of both	54.08	-112.25	TAIGA_570	148	386	206	228	175	299	183	355	na	230	204	2
Canada	Canada Alberta	Alberta Tree Improvment Center	Pinus contorta var. latifolia or Pinus banksiana or hybrids of both	54.08	-112.25	TAIGA_590	148	386	242	212	175	299	183	355	469	230	204	1
Canada	Canada Alberta	Alberta Tree Improvment Center	Pinus contorta var. latifolia or Pinus banksiana or hybrids of both	54.08	-112.25	TAIGA_568	148	386	308	228	175	299	183	355	519	230	204	2
Canada	Canada Alberta	Blue ridge	Pinus contorta var. latifolia	54.1	-115.17	TAIGA_572	148	386	260	212	175	299	183	355	423	230	204	1
Canada	Canada Alberta	Calling lake	Pinus contorta var. latifolia or Pinus banksiana or hybrids of both	55.27	-113.17	TAIGA_601	148	386	254	212	175	299	183	363	455	230	204	1
Canada	Canada Alberta	Calling lake	Pinus contorta var. latifolia or Pinus banksiana or hybrids of both	55.27	-113.17	TAIGA_614	148	400	278	212	175	299	183	362	487	230	204	1
Canada	Canada Alberta	Whitecourt mountain	Pinus contorta var. latifolia	54.06	-115.79	TAIGA_544	148	386	230	188	175	299	183	361	501	230	204	1
Canada	Canada Alberta	Whitecourt mountain	Pinus contorta var. latifolia	54.06	-115.79	TAIGA_532	148	386	236	212	175	303	183	355	485	230	186	2
Canada	Canada Alberta	Whitecourt mountain	Pinus contorta var. latifolia	54.06	-115.79	TAIGA_553	148	386	242	212	175	299	183	355	423	230	204	1
Canada	Canada Alberta	Whitecourt mountain	Pinus contorta var. latifolia	54.06	-115.79	TAIGA_533	148	386	254	188	175	299	183	361	485	230	204	2
Canada	Canada Alberta	Whitecourt mountain	Pinus contorta var. latifolia	54.06	-115.79	TAIGA_607	148	386	254	188	175	299	185	361	475	230	204	1
Canada	Canada Alberta	Whitecourt mountain	Pinus contorta var. latifolia	54.06	-115.79	TAIGA_470	148	386	254	212	175	299	183	355	423	230	204	1
Canada	Canada Alberta	Whitecourt mountain	Pinus contorta var. latifolia	54.06	-115.79	TAIGA_593	148	386	266	212	175	299	183	355	423	230	204	1
Canada	Canada Alberta	Whitecourt mountain	Pinus contorta var. latifolia	54.06	-115.79	TAIGA_552	148	386	266	212	175	299	183	355	459	230	204	1
Canada	Canada Alberta	Whitecourt mountain	Pinus contorta var. latifolia	54.06	-115.79	TAIGA_467	148	386	272	212	175	303	183	355	485	230	186	2
Canada	Canada Alberta	Whitecourt mountain	Pinus contorta var. latifolia	54.06	-115.79	TAIGA_468	148	386	278	212	175	299	183	362	469	230	204	1
Canada	Canada Alberta	Whitecourt mountain	Pinus contorta var. latifolia	54.06	-115.79	TAIGA_600	148	386	296	242	175	299	183	355	519	230	204	2
Canada	Canada Alberta	Whitecourt mountain	Pinus contorta var. latifolia	54.06	-115.79	TAIGA_550	148	386	302	212	175	299	183	365	465	230	204	1
Canada	Canada Alberta	Whitecourt mountain	Pinus contorta var. latifolia	54.06	-115.79	TAIGA_542	148	386	302	212	175	303	183	355	485	230	186	2
Canada	Canada Alberta	Whitecourt mountain	Pinus contorta var. latifolia	54.06	-115.79	TAIGA_543	148	386	320	220	175	299	183	355	503	230	204	2
Canada	Canada Alberta	Whitecourt mountain	Pinus contorta var. latifolia	54.06	-115.79	TAIGA_609	148	386	320	226	175	303	183	355	517	230	186	2
Canada	Canada Alberta	Whitecourt mountain	Pinus contorta var. latifolia	54.06	-115.79	TAIGA_465	148	386	326	186	175	299	183	355	265	230	204	2
Canada	Canada Alberta	Whitecourt mountain	Pinus contorta var. latifolia	54.06	-115.79	TAIGA_469	148	386	326	226	175	303	183	355	517	230	186	2
Canada	Canada Alberta	Whitecourt mountain G308	Pinus contorta var. latifolia	54.06	-115.79	TAIGA_547	148	386	254	188	175	299	185	361	475	230	204	1
Canada	Canada Alberta	Whitecourt mountain G308	Pinus contorta var. latifolia	54.06	-115.79	TAIGA_549	148	386	290	228	175	299	183	355	503	230	204	2
Canada	Canada Alberta	Whitecourt mountain G308	Pinus contorta var. latifolia	54.06	-115.79	TAIGA_563	148	386	296	218	175	299	183	355	503	230	204	2
Canada	Canada Goldstream River	Goldstream river	Pinus contorta var. latifolia	51.6337	-118.446	14823_Canada_3	152	395	230	188	175	299	185	355	425	237	204	2
Canada	Canada Helen Lake	Helen Lake	Pinus contorta	59.958	-132.012	Hel_9A	156	378	260	194	181	299	183	370	433	300	204	2
Canada	Canada Helen Lake	Helen Lake	Pinus contorta	59.958	-132.012	Hel_7	156	386	200	194	181	299	183	363	414	231	186	2
Canada	Canada Helen Lake	Helen Lake	Pinus contorta	59.958	-132.012	Hel_15	156	386	218	194	181	299	183	370	505	231	204	2
Canada	Canada Helen Lake	Helen Lake	Pinus contorta	59.958	-132.012	Hel_11	156	386	224	194	181	299	183	366	423	231	204	2
Canada	Canada Prince-George	Prince-George	Pinus contorta var. latifolia	53.8818	-122.273	TAIGA_460	148	378	278	188	175	303	183	367	475	244	186	2
Canada	Canada Prince-George	Prince-George	Pinus contorta var. latifolia	53.8818	-122.273	TAIGA_608	148	378	314	188	175	303	181	365	425	237	186	2
Canada	Canada Prince-George	Prince-George	Pinus contorta var. latifolia	53.8818	-122.273	TAIGA_456	148	378	332	188	175	299	183	365	437	237	186	2
Canada	Canada Prince-George	Prince-George	Pinus contorta var. latifolia	53.8818	-122.273	TAIGA_453	148	378	344	188	175	303	181	365	443	237	186	2
Canada	Canada Prince-George	Prince-George	Pinus contorta var. latifolia	53.8818	-122.273	TAIGA_455	148	378	350	188	175	299	183	365	427	237	186	2
Canada	Canada Prince-George	Prince-George	Pinus contorta var. latifolia	53.8818	-122.273	TAIGA_461	148	378	362	188	175	303	183	367	475	244	186	2
Canada	Canada Prince-George	Prince-George	Pinus contorta var. latifolia	53.7539	-122.719	TAIGA_603	148	386	230	188	175	299	183	361	368	230	204	2
Canada	Canada Prince-George	Prince-George	Pinus contorta var. latifolia	53.7539	-122.719	TAIGA_539	148	386	230	188	175	299	183	361	445	237	204	2
Canada	Canada Prince-George	Prince-George	Pinus contorta var. latifolia	53.7539	-122.719	TAIGA_492	148	386	242	188	175	299	181	363	505	237	204	2
Canada	Canada Prince-George	Prince-George	Pinus contorta var. latifolia	53.7539	-122.719	TAIGA_490	148	386	242	188	175	299	181	363	505	237	204	2
Canada	Canada Prince-George	Prince-George	Pinus contorta var. latifolia	53.7539	-122.719	TAIGA_613	148	386	242	188	175	299	183	361	445	237	204	2
Canada	Canada Prince-George	Prince-George	Pinus contorta var. latifolia	53.7539	-122.719	TAIGA_587	148	386	242	188	175	299	183	361	445	237	204	2
Canada	Canada Prince-George	Prince-George	Pinus contorta var. latifolia	53.7539	-122.719	TAIGA_491	148	386	242	188	175	299	183	361	465	230	204	1
Canada	Canada Prince-George	Prince-George	Pinus contorta var. latifolia	53.7539	-122.719	TAIGA_495	148	386	242	188	175	299	183	361	465	230	204	1
Canada	Canada Prince-George	Prince-George	Pinus contorta var. latifolia	53.7539	-122.719	TAIGA_485	148	386	242	188	175	299	183	361	465	230	204	1
Canada	Canada Prince-George	Prince-George	Pinus contorta var. latifolia	53.7539	-122.719	TAIGA_535	148	386	242	188	175	299	183	361	465	230	204	1
Canada	Canada Prince-George	Prince-George	Pinus contorta var. latifolia	53.7539	-122.719	TAIGA_486	148	386	242	188	175	299	183	361	475	230	204	1
Canada	Canada Prince-George	Prince-George	Pinus contorta var. latifolia	53.7539	-122.719	TAIGA_493	148	386	242	188	175	299	183	361	475	230	204	1
Canada	Canada Prince-George	Prince-George	Pinus contorta var. latifolia	53.7539	-122.719	TAIGA_591	148	386	242	188	175	299	183	361	475	230	204	1
Canada	Canada Prince-George	Prince-George	Pinus contorta var. latifolia	53.7539	-122.719	TAIGA_516	148	386	260	188	175	299	183	361	505	237	204	1
Canada	Canada Prince-George	Prince-George	Pinus contorta var. latifolia	53.7539	-122.719	TAIGA_531	148	386	260	188	175	299	183	361	505	237	204	1
Canada	Canada Prince-George	Prince-George	Pinus contorta var. latifolia	53.7539	-122.719	TAIGA_541	148	386	266	188	175	299	183	361	505	237	204	1
Canada	Canada Prince-George	Prince-George	Pinus contorta var. latifolia	53.7539	-122.719	TAIGA_489	150	386	242	188	175	299	183	361	485	230	204	1
Canada	Canada Prince-George	Prince-George, Kenneth Creek	Pinus contorta var. latifolia	53.919	-121.776	TAIGA_505	148	378	266	188	175	299	183	365	449	244	186	2
Canada	Canada Prince-George	Prince-George, Kenneth Creek	Pinus contorta var. latifolia	53.919	-121.776	TAIGA_631	148	378	302	188	175	299	183	365	445	237	186	2
Canada	Canada Prince-George	Prince-George, Kenneth Creek	Pinus contorta var. latifolia	53.919	-121.776	TAIGA_503	148	378	314	188	175	299	183	365	455	237	204	2
Canada	Canada Prince-George	Prince-George, Kenneth Creek	Pinus contorta var. latifolia	53.919	-121.776	TAIGA_594	148	378	314	188	175	303	183	365	427	237	186	2
Canada	Canada Prince-George	Prince-George, Kenneth Creek	Pinus contorta var. latifolia	53.919	-121.776	TAIGA_630	148	396	296	188	175	299	189	365	465	244	186	2
Canada	Canada Prince-George	Prince-George, Kenneth Creek	Pinus contorta var. latifolia	53.919	-121.776	TAIGA_507	148	396	302	188	175	299	189	365	427	237	186	2
Canada	Canada Prince-George	Prince-George, Kenneth Creek	Pinus contorta var. latifolia	53.919	-121.776	TAIGA_504	156	386	260	194	181	299	183	366	423	258	186	2
Canada	Canada Prince-George	Prince-George, Kenneth Creek	Pinus contorta var. latifolia	53.919	-121.776	TAIGA_502	156	386	260	194	181	299	183	366	423	258	186	2
Canada	Canada Prince-George	Prince-George, Kenneth Creek	Pinus contorta var. latifolia	53.919	-121.776	TAIGA_500	156	386	260	194	181	299	183	366	423	258	186	2
Canada	Canada Prince-George	Prince-George, Kenneth Creek	Pinus contorta var. latifolia	53.919	-121.776	TAIGA_520	156	386	266	188	181	299	183	366	393	231	204	2
Canada	Canada Prince-George	Prince-George, Kenneth Creek	Pinus contorta var. latifolia	53.919	-121.776	TAIGA_628	158	386	200	188	175	299	183	368	365	267	204	2
Canada	Canada Prince-George	Prince-George, Kenneth Creek	Pinus contorta var. latifolia	53.919	-121.776	TAIGA_599	158	386	200	194	181	299	183	363	433	231	204	2
Canada	Canada Prince-George	Prince-George, Kenneth Creek	Pinus contorta var. latifolia	53.919	-121.776	TAIGA_575	158	386	218	194	181	299	183	368	423	267	204	2
Canada	Canada Prince-George	Prince-George, Willow Creek	Pinus contorta var. latifolia	53.8818	-122.273	TAIGA_619	148	378	278	188	175	299	183	365	455	237	186	1
Canada	Canada Prince-George	Prince-George, Willow Creek	Pinus contorta var. latifolia	53.8818	-122.273	TAIGA_564	148	378	302	188	175	303	183	365	427	237	186	2
Canada	Canada Prince-George	Prince-George, Willow Creek	Pinus contorta var. latifolia	53.8818	-122.273	TAIGA_471	148	378	308	188	175	303	183	365	427	237	186	2
Canada	Canada Prince-George	Prince-George, Willow Creek	Pinus contorta var. latifolia	53.8818	-122.273	TAIGA_566	148	378	314	188	175	299	183	355	427	244	186	2
Canada	Canada Prince-George	Prince-George, Willow Creek	Pinus contorta var. latifolia	53.8818	-122.273	TAIGA_611	148	378	314	188	175	299	189	365	417	237	186	1
Canada	Canada Prince-George	Prince-George, Willow Creek	Pinus contorta var. latifolia	53.8818	-122.273	TAIGA_513	148	378	314	188	175	299	189	365	427	237	186	1
Canada	Canada Prince-George	Prince-George, Willow Creek	Pinus contorta var. latifolia	53.8818	-122.273	TAIGA_558	148	378	314	188	175	299	189	365	427	237	186	1
Canada	Canada Prince-George	Prince-George, Willow Creek	Pinus contorta var. latifolia	53.8818	-122.273	TAIGA_511	148	378	314	188	175	299	189	365	427	237	186	1
Canada	Canada Prince-George	Prince-George, Willow Creek	Pinus contorta var. latifolia	53.8818	-122.273	TAIGA_569	148	378	314	188	175	299	189	365	427	237	186	1
Canada	Canada Prince-George	Prince-George, Willow Creek	Pinus contorta var. latifolia	53.8818	-122.273	TAIGA_510	148	378	314	188	175	299	189	365	437	237	186	1
Canada	Canada Prince-George	Prince-George, Willow Creek	Pinus contorta var. latifolia	53.8818	-122.273	TAIGA_476	148	378	314	188	175	299	189	365	437	237	186	1
Canada	Canada Prince-George	Prince-George, Willow Creek	Pinus contorta var. latifolia	53.8818	-122.273	TAIGA_626	148	378	320	188	175	303	181	365	433	237	186	2
Canada	Canada Prince-George	Prince-George, Willow Creek	Pinus contorta var. latifolia	53.8818	-122.273	TAIGA_571	148	378	320	188	175	303	183	365	473	237	186	2
Canada	Canada Prince-George	Prince-George, Willow Creek	Pinus contorta var. latifolia	53.8818	-122.273	TAIGA_474	148	378	332	188	175	299	183	365	473	237	186	2
Canada	Canada Prince-George	Prince-George, Willow Creek	Pinus contorta var. latifolia	53.8818	-122.273	TAIGA_526	148	378	338	188	175	303	183	365	427	237	186	2
Canada	Canada Prince-George	Prince-George, Willow Creek	Pinus contorta var. latifolia	53.8818	-122.273	TAIGA_478	148	378	338	188	175	303	183	367	475	244	186	2
Canada	Canada Prince-George	Prince-George, Willow Creek	Pinus contorta var. latifolia	53.8818	-122.273	TAIGA_475	148	386	260	188	175	299	183	361	515	237	204	1
Canada	Canada Prince-George	Prince-George, Willow Creek	Pinus contorta var. latifolia	53.8818	-122.273	TAIGA_561	148	396	272	188	175	299	183	365	427	237	186	2
Canada	Canada Prince-George	Prince-George, Willow Creek	Pinus contorta var. latifolia	53.8818	-122.273	TAIGA_565	150	386	230	216	175	299	181	361	429	230	204	2
Canada	Canada WestBC	Bell Irving	Pinus contorta	56.381	-129.166	BIO5_4A	156	385	218	194	181	299	183	365	505	231	204	2
Canada	Canada WestBC	Bell Irving	Pinus contorta	56.381	-129.166	BIO5_5A	156	385	218	194	181	299	183	365	505	231	204	2
Canada	Canada WestBC	Bell Irving	Pinus contorta	56.381	-129.166	BIO5_7A	156	385	218	194	181	299	183	365	505	231	204	2
Canada	Canada WestBC	Bell Irving	Pinus contorta	56.381	-129.166	BIO5_9B	156	386	218	194	175	299	183	366	505	231	204	1
Canada	Canada WestBC	Bell Irving	Pinus contorta	56.381	-129.166	BIO5_8A	156	386	218	194	181	299	183	365	505	231	186	2
Canada	Canada WestBC	Bell Irving	Pinus contorta	56.381	-129.166	BIO5_2C	156	386	230	194	181	299	183	365	505	231	186	na
Canada	Canada WestBC	Bell Irving	Pinus contorta	56.381	-129.166	BIO5_13A	156	386	230	194	181	299	183	382	505	259	186	1
Canada	Canada WestBC	Bell Irving	Pinus contorta	56.381	-129.166	BIO5_1C	156	386	230	194	181	299	183	382	505	259	186	1
Canada	Canada WestBC	Bell Irving	Pinus contorta	56.381	-129.166	BIO5_3A	156	387	218	194	175	299	181	363	507	231	204	2
Canada	Canada WestBC	Brown Bear	Pinus contorta	55.848	-128.846	BB_11B	152	386	218	194	181	299	183	363	505	231	204	1
Canada	Canada WestBC	Brown Bear	Pinus contorta	55.848	-128.846	BB_16B	156	386	200	194	175	299	183	363	425	231	186	1
Canada	Canada WestBC	Brown Bear	Pinus contorta	55.848	-128.846	BB9A	156	386	200	194	175	299	183	382	433	231	186	2
Canada	Canada WestBC	Brown Bear	Pinus contorta	55.848	-128.846	BB_2B	156	386	200	202	181	299	183	365	449	231	186	1
Canada	Canada WestBC	Brown Bear	Pinus contorta	55.848	-128.846	BB_4B	156	386	200	202	181	299	183	365	449	231	186	1
Canada	Canada WestBC	Brown Bear	Pinus contorta	55.848	-128.846	BB_10B	156	386	218	194	175	299	183	363	505	231	186	2
Canada	Canada WestBC	Brown Bear	Pinus contorta	55.848	-128.846	BB_7	156	386	218	194	175	299	183	365	505	231	186	2
Canada	Canada WestBC	Brown Bear	Pinus contorta	55.848	-128.846	BB_14A	156	386	218	194	181	299	183	363	425	315	186	1
Canada	Canada WestBC	Brown Bear	Pinus contorta	55.848	-128.846	BB_5B	156	386	218	194	181	299	183	363	505	231	204	2
Canada	Canada WestBC	Brown Bear	Pinus contorta	55.848	-128.846	BB_6B	156	386	218	194	181	299	183	365	505	231	204	2
Canada	Canada WestBC	Brown Bear	Pinus contorta	55.848	-128.846	BB_15B	156	386	218	194	181	299	183	365	na	231	186	1
Canada	Canada WestBC	Brown Bear	Pinus contorta	55.848	-128.846	BB_12C	156	386	248	194	181	299	185	363	425	231	186	2
Canada	Canada WestBC	Brown Bear	Pinus contorta	55.848	-128.846	BB_8B	156	386	344	194	181	299	183	363	507	231	186	2
Canada	Canada WestBC	Brown Bear	Pinus contorta	55.848	-128.846	BB_3C	158	393	200	194	175	299	183	363	505	231	186	1
Canada	Canada WestBC	Bulkley Canyon	Pinus contorta	55.231	-127.433	Buc_9A	156	386	200	194	181	299	183	363	439	231	186	2
Canada	Canada WestBC	Bulkley Canyon	Pinus contorta	55.231	-127.433	Buc_10B	156	386	218	194	175	299	183	370	491	329	186	2
Canada	Canada WestBC	Bulkley Canyon	Pinus contorta	55.231	-127.433	Buc_13	156	386	218	194	181	299	183	363	433	231	186	1
Canada	Canada WestBC	Bulkley Canyon	Pinus contorta	55.231	-127.433	Buc_7	156	386	224	194	181	299	183	363	423	231	186	2
Canada	Canada WestBC	Bulkley Canyon	Pinus contorta	55.231	-127.433	Buc_14	156	386	266	194	181	299	183	363	439	293	186	2
Canada	Canada WestBC	Bulkley Canyon	Pinus contorta	55.231	-127.433	Buc_8A	156	386	278	194	175	299	183	366	425	245	186	2
Canada	Canada WestBC	Bulkley Canyon	Pinus contorta	55.231	-127.433	Buc_1A	156	386	284	188	181	299	183	366	423	231	204	2
Canada	Canada WestBC	Bulkley Canyon	Pinus contorta	55.231	-127.433	Buc_4A	156	386	284	194	181	299	183	366	423	231	186	1
Canada	Canada WestBC	Bulkley Canyon	Pinus contorta	55.231	-127.433	Buc_5	156	386	296	188	181	299	183	366	423	231	204	2
Canada	Canada WestBC	Bulkley Canyon	Pinus contorta	55.231	-127.433	Buc_2	158	386	218	194	181	299	183	363	505	231	186	1
Canada	Canada WestBC	Bulkley Canyon	Pinus contorta	55.231	-127.433	Buc_11	158	386	266	194	181	299	183	366	423	231	186	1
Canada	Canada WestBC	Bulkley Canyon	Pinus contorta	55.231	-127.433	Buc_6B	158	386	266	194	181	299	183	366	423	231	186	1
Canada	Canada WestBC	Evelyn Pasture	Pinus contorta	55.072	-127.329	EPO5_4E	156	386	200	188	181	299	183	370	423	231	186	1
Canada	Canada WestBC	Evelyn Pasture	Pinus contorta	55.072	-127.329	EPO5_3D	156	386	224	188	181	299	183	363	423	231	204	1
Canada	Canada WestBC	Evelyn Pasture	Pinus contorta	55.072	-127.329	EPO5_7D	156	386	224	188	181	299	183	363	423	237	204	na
Canada	Canada WestBC	Evelyn Pasture	Pinus contorta	55.072	-127.329	EPO5_10D	156	386	224	194	175	299	183	364	423	231	186	1
Canada	Canada WestBC	Evelyn Pasture	Pinus contorta	55.072	-127.329	EPO5_11B	156	386	224	194	175	299	183	366	423	231	186	1
Canada	Canada WestBC	Evelyn Pasture	Pinus contorta	55.072	-127.329	EPO5_1A	156	386	224	194	181	299	183	370	423	307	186	2
Canada	Canada WestBC	Evelyn Pasture	Pinus contorta	55.072	-127.329	EPO5_1C	156	386	224	194	181	299	183	370	423	307	186	2
Canada	Canada WestBC	Evelyn Pasture	Pinus contorta	55.072	-127.329	EPO5_14B	156	386	224	194	181	299	183	370	423	314	186	2
Canada	Canada WestBC	Evelyn Pasture	Pinus contorta	55.072	-127.329	EPO5_15A	156	386	224	194	181	299	183	370	423	322	186	2
Canada	Canada WestBC	Evelyn Pasture	Pinus contorta	55.072	-127.329	EPO5_6E	156	386	266	188	181	299	183	367	423	231	204	1
Canada	Canada WestBC	Evelyn Pasture	Pinus contorta	55.072	-127.329	EPO5_9D	156	386	296	194	181	299	183	366	489	231	186	2
Canada	Canada WestBC	Evelyn Pasture	Pinus contorta	55.072	-127.329	EPO5_5D	156	386	314	188	181	299	183	363	439	231	186	1
Canada	Canada WestBC	Evelyn Pasture	Pinus contorta	55.072	-127.329	EPO5_16B	156	386	314	194	181	299	183	366	439	231	186	2
Canada	Canada WestBC	Evelyn Pasture	Pinus contorta	55.072	-127.329	EPO5_12B	158	386	224	188	181	299	183	365	423	231	186	2
Canada	Canada WestBC	Evelyn Pasture	Pinus contorta	55.072	-127.329	EPO5_13B	158	386	224	194	181	299	183	370	423	300	186	2
Canada	Canada WestBC	Evelyn Pasture	Pinus contorta	55.072	-127.329	EPO5_2C	160	386	224	194	181	299	183	364	423	279	186	2
Canada	Canada WestBC	Jonas Creek	Pinus contorta	54.604	-127.394	Jon_1A	148	386	230	188	175	299	183	361	445	237	204	2
Canada	Canada WestBC	Jonas Creek	Pinus contorta	54.604	-127.394	Jon_4B	148	386	230	188	175	299	183	361	445	237	204	2
Canada	Canada WestBC	Jonas Creek	Pinus contorta	54.604	-127.394	Jon_7B	148	386	230	188	175	299	183	361	445	237	204	2
Canada	Canada WestBC	Jonas Creek	Pinus contorta	54.604	-127.394	Jon_9A	148	386	230	188	175	299	183	361	445	237	204	2
Canada	Canada WestBC	Jonas Creek	Pinus contorta	54.604	-127.394	Jon_11A	148	386	230	188	175	299	183	361	485	230	204	1
Canada	Canada WestBC	Jonas Creek	Pinus contorta	54.604	-127.394	Jon_3A	148	386	230	188	175	299	183	361	485	237	204	2
Canada	Canada WestBC	Jonas Creek	Pinus contorta	54.604	-127.394	Jon_12B	148	386	242	186	175	299	183	361	445	251	204	2
Canada	Canada WestBC	Jonas Creek	Pinus contorta	54.604	-127.394	Jon 6A	148	386	242	188	175	299	183	361	485	230	204	2
Canada	Canada WestBC	Jonas Creek	Pinus contorta	54.604	-127.394	Jon_2B	148	386	242	188	175	299	183	361	485	230	204	1
Canada	Canada WestBC	Kinskutch	Pinus contorta	55.577	-129.018	Kin_16A	156	378	218	194	181	299	183	363	521	231	186	2
Canada	Canada WestBC	Kinskutch	Pinus contorta	55.577	-129.018	Kin_1A	156	386	218	194	175	299	183	363	403	330	186	1
Canada	Canada WestBC	Kinskutch	Pinus contorta	55.577	-129.018	Kin_2B	156	386	218	194	181	299	183	363	505	231	204	1
Canada	Canada WestBC	Kinskutch	Pinus contorta	55.577	-129.018	Kin_3	156	386	248	194	181	299	185	363	433	267	186	2
Canada	Canada WestBC	Kinskutch	Pinus contorta	55.577	-129.018	Kin_4A	156	386	284	194	175	299	183	363	423	231	204	1
Canada	Canada WestBC	Kinskutch	Pinus contorta	55.577	-129.018	Kin_5A	156	386	284	194	175	299	183	363	423	231	204	1
Canada	Canada WestBC	Kinskutch	Pinus contorta	55.577	-129.018	Kin_7B	156	386	284	194	175	299	183	363	423	231	204	1
Canada	Canada WestBC	Kinskutch	Pinus contorta	55.577	-129.018	Kin_6A	156	387	218	194	175	299	183	363	425	231	186	1
Canada	Canada WestBC	Kinskutch	Pinus contorta	55.577	-129.018	Kin_11A	156	387	218	194	181	299	183	363	505	231	186	1
Canada	Canada WestBC	Kisgegas Canyon	Pinus contorta	55.703	-127.594	KSC_11B	152	386	200	208	175	299	183	363	385	231	186	2
Canada	Canada WestBC	Kisgegas Canyon	Pinus contorta	55.703	-127.594	KSC 15B 04-10	152	386	290	194	181	299	183	363	375	231	186	1
Canada	Canada WestBC	Kisgegas Canyon	Pinus contorta	55.703	-127.594	KSC_9B	152	393	200	194	181	299	183	363	423	231	186	2
Canada	Canada WestBC	Kisgegas Canyon	Pinus contorta	55.703	-127.594	KSC_6A	156	386	218	194	181	299	183	365	403	231	186	2
Canada	Canada WestBC	Kisgegas Canyon	Pinus contorta	55.703	-127.594	KSC_10B	156	386	320	194	181	299	183	366	439	231	186	na
Canada	Canada WestBC	Kisgegas Canyon	Pinus contorta	55.703	-127.594	KSC_5A	156	393	230	192	181	299	183	370	489	231	186	1
Canada	Canada WestBC	Kispiox	Pinus contorta	55.231	-127.433	D452	158	386	218	194	181	299	183	363	505	231	186	1
Canada	Canada WestBC	Kispiox	Pinus contorta	55.231	-127.433	D453	156	386	296	188	181	299	183	366	423	231	204	1
Canada	Canada WestBC	Kispiox	Pinus contorta	55.231	-127.433	D454	156	386	224	194	181	299	183	363	423	231	186	2
Canada	Canada WestBC	Kispiox	Pinus contorta	55.231	-127.433	D455	156	386	284	194	181	299	183	366	423	231	186	2
Canada	Canada WestBC	Kispiox	Pinus contorta	55.848	-127.9	D450	156	386	224	194	175	299	183	367	403	258	204	2
Canada	Canada WestBC	Kispiox	Pinus contorta	55.848	-127.9	D451	154	386	218	194	175	299	183	363	505	231	186	2
Canada	Canada WestBC	Kispiox	Pinus contorta	55.848	-127.9	D448	156	386	242	194	181	299	185	363	433	237	186	1
Canada	Canada WestBC	Kispiox	Pinus contorta	55.848	-127.9	D449	156	386	218	196	175	299	183	365	433	231	204	1
Canada	Canada WestBC	Kispiox	Pinus contorta	55.848	-127.9	D446	154	386	296	194	175	299	183	363	425	231	186	1
Canada	Canada WestBC	Kispiox	Pinus contorta	55.848	-127.9	D447	156	386	218	194	181	299	183	363	403	223	186	1
Canada	Canada WestBC	Kuldo Creek	Pinus contorta	55.848	-127.9	KLD_13	154	386	218	194	175	299	183	363	505	231	186	2
Canada	Canada WestBC	Kuldo Creek	Pinus contorta	55.848	-127.9	KLD_6	154	386	296	194	175	299	183	363	425	231	186	1
Canada	Canada WestBC	Kuldo Creek	Pinus contorta	55.848	-127.9	KLD_10	156	378	314	194	181	299	183	363	505	231	186	2
Canada	Canada WestBC	Kuldo Creek	Pinus contorta	55.848	-127.9	KLD_16C	156	386	218	194	175	299	183	365	433	231	204	1
Canada	Canada WestBC	Kuldo Creek	Pinus contorta	55.848	-127.9	KLD_9B	156	386	218	194	181	299	183	363	403	224	186	2
Canada	Canada WestBC	Kuldo Creek	Pinus contorta	55.848	-127.9	KLD_3B	156	386	218	194	181	299	183	370	449	231	186	2
Canada	Canada WestBC	Kuldo Creek	Pinus contorta	55.848	-127.9	KLD_12	156	386	224	194	175	299	183	367	403	259	204	2
Canada	Canada WestBC	Kuldo Creek	Pinus contorta	55.848	-127.9	KLD_4A	156	386	224	194	181	299	183	370	423	314	186	2
Canada	Canada WestBC	Kuldo Creek	Pinus contorta	55.848	-127.9	KLD_2B	156	386	248	194	181	299	185	370	433	231	186	2
Canada	Canada WestBC	Kuldo Creek	Pinus contorta	55.848	-127.9	KLD_15A	156	387	218	194	181	299	183	365	507	231	204	2
Canada	Canada WestBC	Mitten road	Pinus contorta	55.592	-128.078	Mit_7ME	156	386	200	188	181	299	183	363	521	231	186	1
Canada	Canada WestBC	Mitten road	Pinus contorta	55.592	-128.078	Mtn_2UEB	156	386	218	194	175	299	183	363	433	231	186	1
Canada	Canada WestBC	Mitten road	Pinus contorta	55.592	-128.078	Mit2_2M	156	386	218	194	175	299	183	363	505	231	186	2
Canada	Canada WestBC	Mitten road	Pinus contorta	55.592	-128.078	Mit2_1U	156	386	218	194	181	299	183	363	433	210	186	2
Canada	Canada WestBC	Mitten road	Pinus contorta	55.592	-128.078	Mit_5UN	156	386	218	194	181	299	183	363	433	231	186	2
Canada	Canada WestBC	Mitten road	Pinus contorta	55.592	-128.078	Mit2_6U	156	386	218	194	181	299	183	363	449	231	186	1
Canada	Canada WestBC	Mitten road	Pinus contorta	55.592	-128.078	Mit2_7U	156	386	218	194	181	299	183	363	449	231	186	1
Canada	Canada WestBC	Mitten road	Pinus contorta	55.592	-128.078	Mtn_6MN	156	386	224	194	181	299	183	364	423	231	186	2
Canada	Canada WestBC	Mitten road	Pinus contorta	55.592	-128.078	Mit_4MS	156	386	224	194	181	299	183	384	423	231	186	1
Canada	Canada WestBC	Mitten road	Pinus contorta	55.592	-128.078	Mtn_4_MS	156	386	224	194	181	299	183	384	423	231	186	1
Canada	Canada WestBC	Mitten road	Pinus contorta	55.592	-128.078	Mit2_5L	156	386	236	194	175	299	183	363	489	259	186	1
Canada	Canada WestBC	Mitten road	Pinus contorta	55.592	-128.078	Mit2_3L	156	393	218	194	181	299	183	363	505	231	204	2
Canada	Canada WestBC	Mitten road	Pinus contorta	55.592	-128.078	Mtn_3LE	na	386	218	194	181	299	183	365	489	231	204	na
Canada	Canada WestBC	Mosque River	Pinus contorta	56.533	-127.569	Mos2_4	156	386	218	194	175	299	183	370	423	231	186	2
Canada	Canada WestBC	Mosque River	Pinus contorta	56.533	-127.569	Mos2_7A	156	386	224	194	181	299	183	370	423	370	186	2
Canada	Canada WestBC	Mosque River	Pinus contorta	56.533	-127.569	Mos2_1	156	386	266	194	175	299	183	363	423	231	186	1
Canada	Canada WestBC	Mosque River	Pinus contorta	56.533	-127.569	Mos2_3B	156	386	266	194	175	299	183	363	423	231	186	1
Canada	Canada WestBC	Mosque River	Pinus contorta	56.533	-127.569	Mos2_6A	156	386	266	194	175	299	183	363	423	231	186	1
Canada	Canada WestBC	Mosque River	Pinus contorta	56.533	-127.569	Mos2_5B	156	386	266	194	175	299	183	370	423	231	186	2
Canada	Canada WestBC	Mosque River	Pinus contorta	56.533	-127.569	Mos_8B	na	386	200	194	181	299	183	370	na	231	186	na
Canada	Canada WestBC	Nangeese Road	Pinus contorta	55.704	-128.339	Nan_4MS	156	378	200	194	181	299	183	363	425	231	186	2
Canada	Canada WestBC	Nangeese Road	Pinus contorta	55.704	-128.339	Nan_7MEA	156	386	200	194	181	299	183	365	505	231	186	1
Canada	Canada WestBC	Nangeese Road	Pinus contorta	55.704	-128.339	Nan3_USW_A	156	386	200	194	181	299	183	370	473	231	186	na
Canada	Canada WestBC	Nangeese Road	Pinus contorta	55.704	-128.339	Nan_8UN	156	386	218	194	175	299	183	370	455	294	204	2
Canada	Canada WestBC	Nangeese Road	Pinus contorta	55.704	-128.339	Nan2_2LA	156	386	218	194	175	299	183	370	473	237	186	2
Canada	Canada WestBC	Nangeese Road	Pinus contorta	55.704	-128.339	Nan2_7UB	156	386	218	194	181	299	183	344	439	231	186	1
Canada	Canada WestBC	Nangeese Road	Pinus contorta	55.704	-128.339	Nan_6MW	156	386	224	198	181	299	183	370	473	231	186	2
Canada	Canada WestBC	Nangeese Road	Pinus contorta	55.704	-128.339	Nan2_4MA	156	386	236	194	181	299	183	363	423	237	186	1
Canada	Canada WestBC	Nangeese Road	Pinus contorta	55.704	-128.339	Nan2_6LB	156	386	236	194	181	299	183	363	423	237	186	1
Canada	Canada WestBC	Nangeese Road	Pinus contorta	55.704	-128.339	Nan2_3LB	156	386	284	194	181	299	183	363	439	231	186	1
Canada	Canada WestBC	Nangeese Road	Pinus contorta	55.704	-128.339	Nan_5MS	160	386	224	194	181	299	183	364	423	279	186	2
Canada	Canada WestBC	Nangeese Road	Pinus contorta	55.704	-128.339	Nan2_1UA	160	386	224	194	181	299	183	364	423	279	186	2
Canada	Canada WestBC	Nash Y	Pinus contorta	55.092	-127.873	NY_14D	152	386	218	194	181	299	183	363	449	231	186	2
Canada	Canada WestBC	Nash Y	Pinus contorta	55.092	-127.873	NY_12C	156	386	200	188	175	299	183	363	521	231	204	1
Canada	Canada WestBC	Nash Y	Pinus contorta	55.092	-127.873	NY_11B	156	386	218	194	175	299	183	365	433	259	204	2
Canada	Canada WestBC	Nash Y	Pinus contorta	55.092	-127.873	NY_7E	156	386	218	194	181	299	183	363	521	231	186	2
Canada	Canada WestBC	Nash Y	Pinus contorta	55.092	-127.873	NY_1D	156	386	218	194	181	299	183	365	433	231	204	1
Canada	Canada WestBC	Nash Y	Pinus contorta	55.092	-127.873	NY_3C	156	386	218	194	181	299	183	365	433	231	204	1
Canada	Canada WestBC	Nash Y	Pinus contorta	55.092	-127.873	NY_5C	156	386	218	194	181	299	183	365	433	231	204	1
Canada	Canada WestBC	Nash Y	Pinus contorta	55.092	-127.873	NY_16D	156	386	272	194	181	299	183	363	433	231	186	1
Canada	Canada WestBC	Nash Y	Pinus contorta	55.092	-127.873	NY_8F	156	386	272	194	181	299	183	363	433	231	186	1
Canada	Canada WestBC	Nash Y	Pinus contorta	55.092	-127.873	NY_6A	160	386	200	194	175	299	183	363	441	231	186	1
Canada	Canada WestBC	Nash Y	Pinus contorta	55.092	-127.873	NY 2D	160	386	200	194	175	299	183	363	521	231	186	1
Canada	Canada WestBC	Nash Y	Pinus contorta	55.092	-127.873	NY_10C	160	386	200	194	175	299	183	363	521	231	186	1
Canada	Canada WestBC	Nash Y	Pinus contorta	55.092	-127.873	NY_13D	172	386	224	194	181	299	183	363	365	237	186	1
Canada	Canada WestBC	Nash Y	Pinus contorta	55.092	-127.873	NY_9C	172	386	224	194	181	299	183	363	365	237	186	1
Canada	Canada WestBC	Nass Valley	Pinus contorta	55.577	-129.018	D461	156	378	218	194	181	299	183	363	523	231	186	2
Canada	Canada WestBC	Nass Valley	Pinus contorta	55.577	-129.018	D457	156	386	284	194	175	299	183	363	423	231	204	1
Canada	Canada WestBC	Nass Valley	Pinus contorta	55.577	-129.018	D459	156	387	218	194	175	299	183	363	425	231	186	1
Canada	Canada WestBC	Nass Valley	Pinus contorta	55.848	-128.846	D440	156	386	200	194	181	299	183	365	433	231	186	1
Canada	Canada WestBC	Nass Valley	Pinus contorta	55.848	-128.846	D442	156	386	218	194	181	299	183	363	505	231	204	2
Canada	Canada WestBC	Nass Valley	Pinus contorta	55.848	-128.846	D443	156	386	218	194	181	299	183	365	505	230	204	2
Canada	Canada WestBC	Nass Valley	Pinus contorta	55.848	-128.846	D444	156	386	218	194	175	299	183	365	505	231	186	2
Canada	Canada WestBC	Nass Valley	Pinus contorta	55.848	-128.846	D445	156	386	200	194	175	299	183	382	433	231	186	2
Canada	Canada WestBC	Nass Valley	Pinus contorta	55.848	-128.846	D441	156	386	200	202	181	299	183	365	449	230	186	1
Canada	Canada WestBC	Nass Valley	Pinus contorta	55.848	-128.846	D462	152	386	218	194	181	299	183	363	505	231	204	1
Canada	Canada WestBC	Nass Valley	Pinus contorta	55.577	-129.018	D456	156	386	248	194	181	299	185	363	433	267	186	2
Canada	Canada WestBC	Nass Valley	Pinus contorta	55.577	-129.018	D458	156	386	284	194	175	299	183	363	423	231	204	1
Canada	Canada WestBC	Nass Valley	Pinus contorta	55.577	-129.018	D460	156	386	296	188	181	299	183	366	423	231	204	2
Canada	Canada WestBC	North Kuldo Road	Pinus contorta	55.946	-127.895	NKR_15	156	386	194	194	175	299	183	360	425	294	204	2
Canada	Canada WestBC	North Kuldo Road	Pinus contorta	55.946	-127.895	NKR7	156	386	200	188	175	299	183	370	375	301	186	1
Canada	Canada WestBC	North Kuldo Road	Pinus contorta	55.946	-127.895	NKR_14B	156	386	200	194	175	299	183	363	425	231	186	2
Canada	Canada WestBC	North Kuldo Road	Pinus contorta	55.946	-127.895	NKR_6B	156	386	218	194	181	299	183	365	505	231	204	1
Canada	Canada WestBC	North Kuldo Road	Pinus contorta	55.946	-127.895	NKR_4B	156	386	224	196	175	299	183	363	285	231	186	2
Canada	Canada WestBC	North Kuldo Road	Pinus contorta	55.946	-127.895	NKR_1	156	386	266	194	181	299	183	363	505	231	186	1
Canada	Canada WestBC	North Kuldo Road	Pinus contorta	55.946	-127.895	NKR_10A	158	386	200	194	181	299	183	363	423	237	186	1
Canada	Canada WestBC	North Kuldo Road	Pinus contorta	55.946	-127.895	NKR_12	158	386	218	194	175	299	183	363	425	231	204	2
Canada	Canada WestBC	North Kuldo Road	Pinus contorta	55.946	-127.895	NKR_8B	170	387	218	194	181	299	183	363	425	231	186	2
Canada	Canada WestBC	Orendo	Pinus contorta	55.901	-129.023	OR 16B	156	386	200	194	175	299	183	363	425	231	186	1
Canada	Canada WestBC	Orendo	Pinus contorta	55.901	-129.023	OR_10B	156	386	200	194	175	299	183	363	425	231	186	1
Canada	Canada WestBC	Orendo	Pinus contorta	55.901	-129.023	OR_11A	156	386	200	194	175	299	183	363	425	231	186	1
Canada	Canada WestBC	Orendo	Pinus contorta	55.901	-129.023	OR_1C	156	386	200	194	175	299	183	363	425	231	186	1
Canada	Canada WestBC	Orendo	Pinus contorta	55.901	-129.023	OR_8B	156	386	200	194	175	299	183	363	425	231	186	1
Canada	Canada WestBC	Orendo	Pinus contorta	55.901	-129.023	OR_3B	156	386	218	194	181	299	183	365	425	231	186	1
Canada	Canada WestBC	Orendo	Pinus contorta	55.901	-129.023	OR_9A	156	386	236	194	181	299	183	363	489	259	186	1
Canada	Canada WestBC	Orendo	Pinus contorta	55.901	-129.023	OR_6A	156	386	266	194	175	299	183	363	403	231	186	2
Canada	Canada WestBC	Sediesh Creek	Pinus contorta	55.502	-127.654	SD_4B1	156	386	200	188	181	299	183	350	425	231	186	1
Canada	Canada WestBC	Sediesh Creek	Pinus contorta	55.502	-127.654	SD2_18	156	386	215	194	175	299	181	363	403	231	204	2
Canada	Canada WestBC	Sediesh Creek	Pinus contorta	55.502	-127.654	SD2_10	156	386	218	194	175	299	183	365	489	231	204	1
Canada	Canada WestBC	Sediesh Creek	Pinus contorta	55.502	-127.654	SD2_12	156	386	236	194	175	299	183	363	265	259	204	2
Canada	Canada WestBC	Sediesh Creek	Pinus contorta	55.502	-127.654	SD_3_UA	156	386	236	194	175	299	183	363	489	259	186	1
Canada	Canada WestBC	Sediesh Creek	Pinus contorta	55.502	-127.654	SD_6	156	386	320	194	175	299	183	363	403	231	186	1
Canada	Canada WestBC	Sediesh Creek	Pinus contorta	55.502	-127.654	SD_1B	156	386	320	194	175	299	183	363	485	231	204	na
Canada	Canada WestBC	Sediesh Creek	Pinus contorta	55.502	-127.654	SD_2	156	386	320	194	175	299	183	366	423	231	186	1
Canada	Canada WestBC	Sediesh Creek	Pinus contorta	55.502	-127.654	SD2_14	156	386	332	194	175	299	183	363	403	231	186	1
Canada	Canada WestBC	Sediesh Creek	Pinus contorta	55.502	-127.654	SD2_13	na	386	224	194	181	299	183	367	423	231	186	2
Canada	Canada WestBC	Smithers	Pinus contorta var. latifolia	55.0281	-127.381	Plot7	156	386	272	194	175	299	183	365	489	231	186	1
Canada	Canada WestBC	Smithers	Pinus contorta var. latifolia	55.075	-127.364	Plot4	156	386	278	194	181	299	183	363	425	231	186	1
Canada	Canada WestBC	Smithers	Pinus contorta var. latifolia	55.5086	-127.959	TAIGA_556	152	386	332	194	181	299	183	366	505	231	186	2
Canada	Canada WestBC	Smithers	Pinus contorta var. latifolia	55.1041	-127.393	TAIGA_494	154	378	218	194	181	299	183	363	425	231	186	1
Canada	Canada WestBC	Smithers	Pinus contorta var. latifolia	55.1041	-127.393	TAIGA_457	154	378	218	194	181	299	183	363	425	231	186	2
Canada	Canada WestBC	Smithers	Pinus contorta var. latifolia	55.1041	-127.393	TAIGA_522	154	386	218	188	181	299	183	363	433	231	186	2
Canada	Canada WestBC	Smithers	Pinus contorta var. latifolia	55.1041	-127.393	TAIGA_448	156	386	218	194	175	299	183	363	505	231	186	2
Canada	Canada WestBC	Smithers	Pinus contorta var. latifolia	55.1041	-127.393	TAIGA_484	156	386	218	194	181	299	183	363	505	231	204	1
Canada	Canada WestBC	Smithers	Pinus contorta var. latifolia	55.5086	-127.959	TAIGA_548	156	386	218	194	181	299	183	363	505	231	204	1
Canada	Canada WestBC	Smithers	Pinus contorta var. latifolia	55.1041	-127.393	TAIGA_481	156	386	218	194	181	299	183	365	425	231	186	1
Canada	Canada WestBC	Smithers	Pinus contorta var. latifolia	55.1041	-127.393	TAIGA_581	156	386	218	194	181	299	183	365	443	231	186	1
Canada	Canada WestBC	Smithers	Pinus contorta var. latifolia	55.1041	-127.393	TAIGA_450	156	386	218	194	181	299	183	365	505	231	204	2
Canada	Canada WestBC	Smithers	Pinus contorta var. latifolia	55.1041	-127.393	TAIGA_515	156	386	224	194	175	299	183	366	423	231	186	1
Canada	Canada WestBC	Smithers	Pinus contorta var. latifolia	55.5086	-127.959	TAIGA_555	156	386	224	194	181	299	183	363	433	231	186	1
Canada	Canada WestBC	Smithers	Pinus contorta var. latifolia	55.1041	-127.393	TAIGA_577	156	386	224	194	181	299	183	370	423	300	186	1
Canada	Canada WestBC	Smithers	Pinus contorta var. latifolia	55.5086	-127.959	TAIGA_519	156	386	248	194	181	299	183	370	423	231	186	1
Canada	Canada WestBC	Smithers	Pinus contorta var. latifolia	55.1041	-127.393	TAIGA_446	156	386	266	174	181	299	183	364	423	231	204	2
Canada	Canada WestBC	Smithers	Pinus contorta var. latifolia	55.1041	-127.393	TAIGA_529	156	386	284	188	181	299	183	366	439	231	204	2
Canada	Canada WestBC	Smithers	Pinus contorta var. latifolia	55.1041	-127.393	TAIGA_482	156	386	296	188	181	299	183	370	423	231	186	2
Canada	Canada WestBC	Smithers	Pinus contorta var. latifolia	55.1041	-127.393	TAIGA_483	156	386	296	194	181	299	183	370	433	231	186	1
Canada	Canada WestBC	Smithers	Pinus contorta var. latifolia	55.5086	-127.959	TAIGA_551	156	386	320	194	175	299	183	364	505	293	186	1
Canada	Canada WestBC	Smithers	Pinus contorta var. latifolia	55.1041	-127.393	TAIGA_508	158	386	224	194	181	299	183	370	423	300	186	2
Canada	Canada WestBC	Squingula Mine	Pinus contorta	56.4	-127.49	MN_16A	156	386	200	194	181	299	183	363	441	231	186	2
Canada	Canada WestBC	Squingula Mine	Pinus contorta	56.4	-127.49	MN_2B	156	386	200	194	181	299	183	363	441	231	186	2
Canada	Canada WestBC	Squingula Mine	Pinus contorta	56.4	-127.49	MN_7B	156	386	200	194	181	299	183	363	441	231	186	2
Canada	Canada WestBC	Squingula Mine	Pinus contorta	56.4	-127.49	MN_5	156	386	218	194	175	299	183	370	423	314	186	2
Canada	Canada WestBC	Squingula Mine	Pinus contorta	56.4	-127.49	MN_8A	156	386	224	194	181	299	183	370	423	307	186	2
Canada	Canada WestBC	Squingula Mine	Pinus contorta	56.4	-127.49	MN_6A	156	386	260	194	181	299	183	366	423	336	186	2
Canada	Canada WestBC	Squingula Mine	Pinus contorta	56.4	-127.49	D1379	156	386	314	194	175	299	183	366	423	231	186	1
Canada	Canada WestBC	Squingula Mine	Pinus contorta	56.4	-127.49	MN_13C	158	386	200	194	181	299	183	363	441	231	186	1
Canada	Canada WestBC	Squingula Mine	Pinus contorta	56.4	-127.49	MN_14C	158	386	200	194	181	299	183	363	441	231	186	1
Canada	Canada WestBC	Squingula Mine	Pinus contorta	56.4	-127.49	MN_4A	158	386	218	188	175	299	183	370	439	231	186	1
Canada	Canada WestBC	Squingula Mine	Pinus contorta	56.4	-127.49	MN_11	158	386	224	188	175	299	183	366	433	231	186	1
Canada	Canada WestBC	Squingula River	Pinus contorta	56.15	-127.139	SQ1_1NMA	148	386	230	188	175	299	183	361	485	230	204	1
Canada	Canada WestBC	Squingula River	Pinus contorta	56.15	-127.139	SQ1_5GA	148	386	230	188	175	299	183	361	485	230	204	1
Canada	Canada WestBC	Squingula River	Pinus contorta	56.15	-127.139	Sq2_9UB	148	386	242	188	175	299	185	361	475	230	204	1
Canada	Canada WestBC	Squingula River	Pinus contorta	56.15	-127.139	SQ1_2NWL	148	386	260	188	175	299	183	361	505	237	204	1
Canada	Canada WestBC	Squingula River	Pinus contorta	56.15	-127.139	SQ1_4EL	148	386	260	188	175	299	183	361	505	237	204	1
Canada	Canada WestBC	Squingula River	Pinus contorta	56.15	-127.139	SQ1_6NEU	156	386	218	194	181	299	183	366	423	231	186	na
Canada	Canada WestBC	Squingula River	Pinus contorta	56.15	-127.139	Sq_05_6	156	386	218	194	181	299	183	366	439	231	186	1
Canada	Canada WestBC	Squingula River	Pinus contorta	56.15	-127.139	SQ2_6_GA	156	386	224	194	175	299	183	370	433	na	186	1
Canada	Canada WestBC	Sunday Lake	Pinus contorta	55.437	-127.774	Sun_14A_Asco	156	386	218	188	175	299	183	363	521	231	186	2
Canada	Canada WestBC	Sunday Lake	Pinus contorta	55.437	-127.774	Sun_5A	156	386	218	194	175	299	183	363	433	231	186	2
Canada	Canada WestBC	Sunday Lake	Pinus contorta	55.437	-127.774	Sun_12D	156	386	218	194	175	299	183	365	489	231	186	1
Canada	Canada WestBC	Sunday Lake	Pinus contorta	55.437	-127.774	Sun_10	156	386	218	194	181	299	183	363	423	231	204	1
Canada	Canada WestBC	Sunday Lake	Pinus contorta	55.437	-127.774	Sun_11D	156	386	218	194	181	299	183	365	505	231	204	2
Canada	Canada WestBC	Sunday Lake	Pinus contorta	55.437	-127.774	Sun_7D	156	386	272	194	175	299	183	370	423	448	186	1
Canada	Canada WestBC	Sunday Lake	Pinus contorta	55.437	-127.774	Sun_1D	156	386	284	194	181	299	183	366	423	336	204	1
Canada	Canada WestBC	Sunday Lake	Pinus contorta	55.437	-127.774	Sun_4C	156	386	314	194	175	299	183	363	423	231	186	1
Canada	Canada WestBC	Sunday Lake	Pinus contorta	55.437	-127.774	Sun_9C	156	386	314	194	181	299	183	366	439	231	186	1
Canada	Canada WestBC	Tea Lake	Pinus contorta	55.208	-127.961	Tea2_3B	156	386	218	194	175	299	183	363	505	231	204	2
Canada	Canada WestBC	Tea Lake	Pinus contorta	55.208	-127.961	Tea_12B	156	386	218	194	175	299	183	365	507	231	186	2
Canada	Canada WestBC	Tea Lake	Pinus contorta	55.208	-127.961	Tea_11A	156	386	218	194	181	299	183	365	505	231	204	1
Canada	Canada WestBC	Tea Lake	Pinus contorta	55.208	-127.961	Tea2_5A	156	386	218	194	181	299	183	365	505	231	204	2
Canada	Canada WestBC	Tea Lake	Pinus contorta	55.208	-127.961	Tea2_4A	156	386	218	194	181	299	183	365	515	231	186	2
Canada	Canada WestBC	Tea Lake	Pinus contorta	55.208	-127.961	Tea_6B	156	386	224	194	181	299	183	363	425	231	204	1
Canada	Canada WestBC	Tea Lake	Pinus contorta	55.208	-127.961	Tea2_1A	156	386	224	194	181	299	183	370	433	329	186	2
Canada	Canada WestBC	Tea Lake	Pinus contorta	55.208	-127.961	Tea2_2B	156	386	254	194	181	299	183	365	403	231	186	1
Chile	Chile	Canteras	Pinus radiata	-37.3993	-72.0105	10614_Can_32	146	380	248	174	183	305	185	na	401	244	201	2
Chile	Chile	Canteras	Pinus radiata	-37.3993	-72.0105	10613_Can_16	146	380	272	174	183	305	185	na	401	244	201	2
Chile	Chile	Canteras	Pinus radiata	-37.3993	-72.0105	10247_CAN5	146	395	212	176	183	305	185	357	401	230	201	2
Chile	Chile	Canteras	Pinus radiata	-37.3993	-72.0105	9299_Can_2	146	395	230	174	183	305	185	359	373	230	201	2
Chile	Chile	Canteras	Pinus radiata	-37.3993	-72.0105	10609_Can3	152	395	215	174	183	307	185	na	383	na	201	2
Chile	Chile	Canteras	Pinus radiata	-37.3993	-72.0105	10610_Can4	152	401	230	174	183	305	181	357	383	223	201	2
Chile	Chile	Dollinco	Pinus radiata	-39.7122	-72.5082	10242_Doll_13	146	380	230	174	183	303	187	361	405	223	201	2
Chile	Chile	Dollinco	Pinus radiata	-39.7122	-72.5082	9309_Doll_1	146	380	260	174	185	303	185	na	401	244	201	2
Chile	Chile	Dollinco	Pinus radiata	-39.7122	-72.5082	10244_Doll_24	146	380	272	174	183	305	185	na	401	244	201	2
Chile	Chile	Dollinco	Pinus radiata	-39.7122	-72.5082	9304_Doll_11	146	380	290	174	183	305	185	na	401	244	201	2
Chile	Chile	Dollinco	Pinus radiata	-39.7122	-72.5082	10240_Doll_9	152	395	212	174	183	305	185	357	315	321	201	2
Chile	Chile	Dollinco	Pinus radiata	-39.7122	-72.5082	10241_Doll_12	152	401	215	174	183	305	185	na	367	223	201	2
Czech Republic	Czech Republic	Borkovická Blata	Pinus sylvestris	49.2303	14.6351	CZ_76	156	390	224	174	183	305	187	352	356	230	201	2
Czech Republic	Czech Republic	Bynina- plantáž	Pinus nigra	49.5044	17.9808	CZ_95	150	378	218	174	183	303	189	357	437	272	201	1
Czech Republic	Czech Republic	Bynina- plantáž	Pinus nigra	49.5044	17.9808	CZ_109	150	378	218	174	183	303	189	357	437	272	201	2
Czech Republic	Czech Republic	Bynina- soukr.zahrada	Pinus nigra	49.5042	17.9783	CZ_82	150	403	212	174	171	303	191	357	299	258	201	2
Czech Republic	Czech Republic	Bynina- soukr.zahrada	Pinus nigra	49.5042	17.9783	CZ_86	150	378	218	174	183	309	187	335	315	230	201	2
Czech Republic	Czech Republic	Hackerova skolka	Pinus sylvestris	49.3233	16.7442	D708.1	150	409	212	174	183	303	181	367	315	230	201	2
Czech Republic	Czech Republic	Hackerova skolka	Pinus sylvestris	49.3233	16.7442	D708.2	150	409	212	174	183	303	181	367	315	230	201	2
Czech Republic	Czech Republic	Havlíčkův Brod	Pinus nigra	49.6088	15.5839	CZ_23	150	409	212	174	183	303	181	367	315	230	201	1
Czech Republic	Czech Republic	Havlíčkův Brod	Pinus mugo	49.6088	15.5839	CZ_9	156	383	212	176	183	303	189	335	315	251	201	2
Czech Republic	Czech Republic	Jakule	Pinus nigra	48.825	14.8038	CZ_94	150	378	212	176	181	303	189	335	315	230	201	1
Czech Republic	Czech Republic	Jakule	Pinus nigra	48.825	14.8038	CZ_103	150	378	212	176	181	303	189	335	315	230	201	1
Czech Republic	Czech Republic	Jandovka	Pinus sylvestris	48.8544	14.8393	CZ_89	156	390	236	174	181	303	187	357	381	237	201	1
Czech Republic	Czech Republic	Jandovka	Pinus sylvestris	48.8544	14.8393	CZ_97	156	390	236	174	181	303	187	357	381	237	201	1
Czech Republic	Czech Republic	Jarcová	Pinus nigra	49.4225	17.9608	CZ_34	156	378	212	176	183	303	189	335	361	230	201	2
Czech Republic	Czech Republic	Jarcová	Pinus nigra	49.4225	17.9608	CZ_35	158	431	212	174	181	309	189	335	331	251	201	2
Czech Republic	Czech Republic	Jasenice	Pinus nigra	49.5242	17.9686	CZ_87	158	390	212	176	183	309	191	367	315	230	201	1
Czech Republic	Czech Republic	Karolinka- sklárny	Pinus nigra	49.3533	18.2436	CZ_96	156	380	212	174	181	309	189	359	315	286	201	1
Czech Republic	Czech Republic	Karolinka- zdrav.středisko	Pinus mugo	49.3542	18.2408	CZ_102	150	409	200	174	181	309	187	355	315	258	201	2
Czech Republic	Czech Republic	Karolinka- zdrav.středisko	Pinus mugo	49.3542	18.2408	CZ_108	154	365	212	174	183	303	187	335	299	251	201	1
Czech Republic	Czech Republic	Koryčany	Pinus nigra	49.1064	17.1643	CZ_1	156	409	212	174	181	307	189	335	377	230	201	1
Czech Republic	Czech Republic	Křtiny- arboretum	Pinus ponderosa	49.2969	16.7436	CZ_101	150	409	212	174	183	303	181	367	315	230	201	2
Czech Republic	Czech Republic	Lanzhot	Pinus nigra	48.6935	16.9565	D1129	156	431	212	176	183	303	186	357	399	237	201	1
Czech Republic	Czech Republic	Lanzhot	Pinus nigra	48.6935	16.9565	24203_R1_3	148	390	200	176	183	303	187	361	315	266	201	2
Czech Republic	Czech Republic	Lanzhot	Pinus nigra	48.6935	16.9565	24204_RIV_32	150	378	212	174	183	303	193	335	315	230	201	2
Czech Republic	Czech Republic	Lanzhot	Pinus nigra	48.6935	16.9565	24206_R1_5	154	373	200	176	183	309	189	335	315	349	201	2
Czech Republic	Czech Republic	Lanzhot	Pinus nigra	48.6935	16.9565	24208_RV_46	156	375	212	174	183	303	189	357	377	266	201	2
Czech Republic	Czech Republic	Lanzhot	Pinus nigra	48.6935	16.9565	24200_R1_2	156	378	200	176	183	309	189	335	315	349	201	1
Czech Republic	Czech Republic	Lanzhot	Pinus nigra	48.6935	16.9565	26585_RII15	156	388	212	174	183	303	189	335	349	216	201	2
Czech Republic	Czech Republic	Lanzhot	Pinus nigra	48.6935	16.9565	24207_RV_47	156	388	212	174	183	303	189	367	315	230	201	1
Czech Republic	Czech Republic	Lanzhot	Pinus nigra	48.6935	16.9565	26584_RI_8	158	378	212	174	183	309	189	352	331	230	201	1
Czech Republic	Czech Republic	Lanzhot	Pinus nigra	48.6935	16.9565	24202_RIV_33	160	403	212	176	183	309	187	359	315	230	201	2
Czech Republic	Czech Republic	Lanzhot	Pinus nigra	48.6935	16.9565	24647_RV_49	160	431	200	174	181	309	193	335	379	230	201	1
Czech Republic	Czech Republic	Lanzhot	Pinus nigra	48.6935	16.9565	24209_R1_4	162	380	212	174	183	303	195	335	299	237	201	1
Czech Republic	Czech Republic	Lázně Darkov- u Karviné	Pinus mugo	49.8189	18.535	CZ_51	160	365	200	174	183	309	189	335	315	230	201	2
Czech Republic	Czech Republic	Lázně Darkov- u Karviné	Pinus mugo	49.8189	18.535	CZ_49	na	400	212	174	183	303	189	367	315	230	201	1
Czech Republic	Czech Republic	Lhotka nad Bečvou- u řeky	Pinus nigra	49.4978	17.9358	CZ_28	158	390	212	176	183	309	191	367	315	230	201	1
Czech Republic	Czech Republic	Lidmilův mlýn u Poličky	Pinus mugo	49.6928	16.2264	CZ_13	154	405	212	176	183	309	191	359	315	307	201	2
Czech Republic	Czech Republic	Lidmilův mlýn u Poličky	Pinus mugo	49.6928	16.2264	CZ_26	154	405	212	176	183	309	191	359	315	307	201	2
Czech Republic	Czech Republic	Lidmilův mlýn u Poličky	Pinus mugo	49.6928	16.2264	CZ_22	na	405	212	174	183	309	191	359	315	307	201	2
Czech republic	Czech Republic	Luhačovice	Pinus ponderosa	49.1228	17.7862	D1153	154	400	212	174	183	303	189	367	315	266	201	1
Czech Republic	Czech Republic	Luhačovice	Pinus ponderosa	49.1228	17.7862	CZ_66	150	365	200	176	183	303	187	357	315	230	201	1
Czech Republic	Czech Republic	Luhačovice	Pinus ponderosa	49.1228	17.7862	CZ_72	150	365	200	176	183	303	187	357	315	230	201	1
Czech Republic	Czech Republic	Luhačovice	Pinus ponderosa	49.1228	17.7862	CZ_71	150	373	212	176	181	303	187	335	315	230	201	2
Czech Republic	Czech Republic	Luhačovice	Pinus ponderosa	49.1228	17.7862	CZ_65	150	375	212	176	181	303	187	335	315	230	201	na
Czech Republic	Czech Republic	Mezina u Bruntálu	Pinus nigra	49.8758	17.8767	CZ_17	na	380	200	174	183	303	189	335	349	266	201	1
Czech Republic	Czech Republic	Mštenovice	Pinus nigra	49.5064	17.9536	CZ_99	156	380	212	176	181	303	189	335	315	230	201	2
Czech Republic	Czech Republic	Nová Pec	Pinus mugo	48.7775	13.9075	CZ_84	156	383	212	174	183	309	187	367	346	356	201	2
Czech Republic	Czech Republic	Nová Pec	Pinus mugo	48.7775	13.9075	CZ_91	156	384	212	174	183	309	187	367	346	356	201	2
Czech Republic	Czech Republic	Nová Pec	Pinus ponderosa	48.7775	13.9075	CZ_16	na	403	212	176	181	303	191	335	315	258	201	2
Czech Republic	Czech Republic	Nová Pec	Pinus ponderosa	48.7775	13.9075	CZ_59	na	404	212	176	181	303	189	335	315	258	201	2
Czech Republic	Czech Republic	Nové Hrady - Sušidla	Pinus mugo	48.8477	14.8416	CZ_5	150	409	212	176	183	307	191	na	335	244	201	2
Czech Republic	Czech Republic	Nové Hrady - Sušidla	Pinus nigra	48.8477	14.8416	CZ_6	160	365	200	174	183	309	189	335	315	230	201	2
Czech Republic	Czech Republic	Odry	Pinus nigra	49.6558	17.8419	CZ_11	na	378	212	176	183	303	191	359	361	223	201	na
Czech Republic	Czech Republic	Oznice- u Valašského Meziříčí	Pinus mugo	49.4381	17.9067	CZ_33	150	405	212	174	183	303	187	359	315	434	201	1
Czech Republic	Czech Republic	Pernek	Pinus rotundata	48.7883	14.0067	CZ_18	150	401	212	174	183	303	189	359	315	230	201	1
Czech Republic	Czech Republic	Pernek	Pinus ponderosa	48.7883	14.0067	CZ_73	150	403	212	176	181	303	191	335	315	258	201	2
Czech Republic	Czech Republic	Pernek	Pinus ponderosa	48.7883	14.0067	CZ_77	150	403	212	176	181	303	191	335	315	258	201	2
Czech Republic	Czech Republic	Pernek	Pinus ponderosa	48.7883	14.0067	CZ_83	150	403	212	176	181	303	191	335	315	258	201	2
Czech Republic	Czech Republic	Pernek	Pinus rotundata	48.7883	14.0067	CZ_57	156	383	212	174	183	309	187	367	346	356	201	2
Czech Republic	Czech Republic	Řícmanice	Pinus cembra	49.2589	16.6933	CZ_3	150	378	200	176	183	319	187	359	315	237	201	2
Czech Republic	Czech Republic	Řícmanice	Pinus mugo	49.2589	16.6933	CZ_25	160	365	212	176	183	309	189	357	355	230	201	2
Czech Republic	Czech Republic	Rožnov pod Radhoštěm - Písečná	Pinus nigra	49.4736	18.1369	CZ_37	156	403	200	174	181	303	189	335	315	329	201	2
Czech Republic	Czech Republic	Rožnov pod Radhoštěm - Písečná	Pinus mugo	49.4736	18.1369	CZ_85	160	409	212	176	183	303	187	335	299	230	201	2
Czech Republic	Czech Republic	Rožnov pod Radhoštěm - Písečná	Pinus mugo	49.4736	18.1369	CZ_90	160	409	212	176	183	303	187	335	299	230	201	2
Czech Republic	Czech Republic	Rožnov pod Radhoštěm - Písečná	Pinus mugo	49.4736	18.1369	CZ_92	160	409	212	176	183	303	187	335	299	230	201	2
Czech Republic	Czech Republic	Rožnov pod Radhoštěm - Písečná	Pinus nigra	49.4736	18.1369	CZ_39	na	404	200	174	181	303	189	335	315	na	201	2
Czech Republic	Czech Republic	Rožnov pod Radhoštěm - Rybníčky	Pinus nigra	49.4664	18.1542	CZ_81	152	401	212	174	181	303	189	367	315	230	201	2
Czech Republic	Czech Republic	Rožnov pod Radhoštěm - Rybníčky	Pinus nigra	49.4664	18.1542	CZ_79	156	431	212	174	181	309	189	335	315	293	201	2
Czech Republic	Czech Republic	Rožnov pod Radhoštěm- library	Pinus mugo	49.4658	18.1394	CZ_107	160	365	200	174	183	309	189	335	315	230	201	2
Czech Republic	Czech Republic	Sádek u Poličky	Pinus ponderosa	49.7069	16.2242	CZ_27	150	409	212	176	183	309	189	335	315	251	201	2
Czech Republic	Czech Republic	Sádek u Poličky	Pinus ponderosa	49.7069	16.2242	CZ_30	150	409	212	176	183	309	189	335	315	251	201	2
Czech Republic	Czech Republic	Sádek u Poličky	Pinus nigra	49.7069	16.2242	CZ_61	150	409	212	176	183	309	189	335	315	251	201	2
Czech Republic	Czech Republic	Sádek u Poličky	Pinus ponderosa	49.7069	16.2242	CZ_15	152	409	212	176	183	309	189	335	315	251	201	2
Czech Republic	Czech Republic	Sádek u Poličky	Pinus nigra	49.7069	16.2242	CZ_14	na	409	212	176	183	309	189	335	315	251	201	na
Czech Republic	Czech Republic	Soběslavská Blata	Pinus sylvestris	49.2368	14.6259	CZ_7	146	390	218	172	183	305	187	357	315	230	201	2
Czech Republic	Czech Republic	Strhaře	Pinus nigra	49.0973	17.2079	CZ_2	154	365	212	176	183	303	187	355	315	230	201	2
Czech Republic	Czech Republic	Střítež n.B.	Pinus mugo	49.4655	18.0654	CZ_104	156	380	212	176	183	303	189	335	401	216	201	1
Czech Republic	Czech Republic	Sušidla	Pinus sylvestris	48.8477	14.8416	CZ_80	146	380	218	174	183	303	185	359	331	251	201	2
Czech Republic	Czech Republic	Tisnov	Pinus nigra	49.3481	16.4333	24182_TISNOV2	148	379	212	174	183	303	187	335	315	272	201	2
Czech Republic	Czech Republic	Valašské Klobouky	Pinus nigra	49.1303	18.0119	CZ_100	156	373	200	176	183	303	189	335	335	230	201	1
Czech Republic	Czech Republic	Valašské Klobouky	Pinus nigra	49.1303	18.0119	CZ_110	156	373	200	176	183	303	189	335	335	230	201	1
Czech Republic	Czech Republic	Vídeň u Velkého Meziříčí	Pinus nigra	49.3886	16.0292	CZ_12	154	409	212	174	183	309	187	359	367	230	201	2
Czech Republic	Czech Republic	Vídeň u Velkého Meziříčí	Pinus nigra	49.3886	16.0292	CZ_21	154	409	212	174	183	309	187	359	367	230	201	2
Czech Republic	Czech Republic	Vídeň u Velkého Meziříčí	Pinus nigra	49.3886	16.0292	CZ_60	154	409	212	174	183	309	187	359	367	230	201	2
Czech republic	Czech Republic	vodní nádrž Šance	Pinus mugo	49.5128	18.4269	D1152	152	380	212	174	183	303	187	357	355	223	195	2
Czech Republic	Czech Republic	vodní nádrž Šance	Pinus mugo	49.5128	18.4269	CZ_52	152	380	212	174	183	303	187	357	355	223	195	2
Czech Republic	Czech Republic	vodní nádrž Šance	Pinus mugo	49.5128	18.4269	CZ_53	152	380	212	174	183	303	187	357	355	223	195	2
Czech Republic	Czech Republic	Zálší u Veselí n.L.	Pinus sylvestris	49.2169	14.5978	CZ_19	152	378	194	174	183	303	187	363	355	237	195	2
Czech Republic	Czech Republic	Zašová- Lužanka	Pinus ponderosa	49.4672	18.0389	CZ_74	158	403	200	174	183	303	189	359	315	258	201	2
Czech Republic	Czech Republic	Zubří - u pily	Pinus ponderosa	49.495	18.0936	CZ_29	160	380	212	176	178	303	189	359	315	258	201	2
Czech Republic	Czech Republic	Zubří- drůbežárna	Pinus nigra	49.4781	18.0786	CZ_105	156	379	212	176	183	303	191	357	315	230	201	1
Denmark	Denmark	Arboretum in Hørsholm	Pinus ponderosa	55.866	12.5096	D1281.1	146	381	212	174	181	303	191	361	387	258	201	2
Denmark	Denmark	Arboretum in Hørsholm	Pinus contorta	55.866	12.5096	D1279.1	156	365	212	176	183	303	185	361	315	237	201	2
Denmark	Denmark	Arboretum in Hørsholm	Pinus contorta	55.866	12.5096	D1279.2	156	365	212	176	183	303	185	361	315	237	201	2
Denmark	Denmark	Arboretum in Hørsholm	Pinus contorta	55.866	12.5096	D1279.3	156	365	212	176	183	303	185	361	315	237	201	2
Denmark	Denmark	Arboretum in Hørsholm	Pinus contorta	55.866	12.5096	D1279.4	156	365	212	176	183	303	185	361	315	237	201	2
Denmark	Denmark	Arboretum in Hørsholm	Pinus attenuata	55.866	12.5096	D1280.1	156	365	212	176	183	303	185	361	315	237	201	2
Denmark	Denmark	Arboretum in Hørsholm	Pinus attenuata	55.866	12.5096	D1280.2	156	365	212	176	183	303	185	361	315	237	201	2
Denmark	Denmark	Arboretum in Hørsholm	Pinus attenuata	55.866	12.5096	D1280.4	156	365	212	176	183	303	185	361	315	237	201	2
Denmark	Denmark	Arboretum in Hørsholm	Pinus attenuata	55.866	12.5096	D1280.6	156	365	212	176	183	303	185	361	315	237	201	2
Denmark	Denmark	Arboretum in Hørsholm	Pinus attenuata	55.866	12.5096	D1280.7	156	365	212	176	183	303	185	361	315	237	201	2
Denmark	Denmark	Arboretum in Hørsholm	Pinus ponderosa	55.866	12.5096	D1281.10	156	365	212	176	183	303	185	361	315	237	201	2
Denmark	Denmark	Arboretum in Hørsholm	Pinus ponderosa	55.866	12.5096	D1281.11	156	365	212	176	183	303	185	361	315	237	201	2
Denmark	Denmark	Arboretum in Hørsholm	Pinus ponderosa	55.866	12.5096	D1281.2	156	365	212	176	183	303	185	361	315	237	201	2
Denmark	Denmark	Arboretum in Hørsholm	Pinus ponderosa	55.866	12.5096	D1281.3	156	365	212	176	183	303	185	361	315	237	201	2
Denmark	Denmark	Arboretum in Hørsholm	Pinus ponderosa	55.866	12.5096	D1281.4	156	365	212	176	183	303	185	361	315	237	201	2
Denmark	Denmark	Arboretum in Hørsholm	Pinus ponderosa	55.866	12.5096	D1281.5	156	365	212	176	183	303	185	361	315	237	201	2
Denmark	Denmark	Arboretum in Hørsholm	Pinus ponderosa	55.866	12.5096	D1281.6	156	365	212	176	183	303	185	361	315	237	201	2
Denmark	Denmark	Arboretum in Hørsholm	Pinus ponderosa	55.866	12.5096	D1281.7	156	365	212	176	183	303	185	361	315	237	201	2
Denmark	Denmark	Arboretum in Hørsholm	Pinus ponderosa	55.866	12.5096	D1281.8	156	365	212	176	183	303	185	361	315	237	201	2
Denmark	Denmark	Arboretum in Hørsholm	Pinus ponderosa	55.866	12.5096	D1281.9	156	365	212	176	183	303	185	361	315	237	201	2
Denmark	Denmark	Arboretum in Hørsholm	Pinus attenuata	55.866	12.5096	D1280.3	156	365	212	176	na	303	na	361	315	237	201	2
Denmark	Denmark	Arboretum in Hørsholm	Pinus attenuata	55.866	12.5096	D1280.5	na	na	212	176	183	303	185	361	315	237	201	2
Denmark	Denmark	Arboretum in Hørsholm	Pinus aristata	55.866	12.5096	40004_DPAR1	146	380	215	176	181	305	185	na	367	223	201	2
Denmark	Denmark	Arboretum in Hørsholm	Pinus ponderosa	55.866	12.5096	40000_DPP8	146	381	212	174	181	303	191	361	387	258	201	2
Denmark	Denmark	Arboretum in Hørsholm	Pinus attenuata	55.866	12.5096	39980_DPAA1	152	380	212	176	183	305	181	na	367	223	201	2
Denmark	Denmark	Arboretum in Hørsholm	Pinus attenuata	55.866	12.5096	39982_DPAA3.1	156	365	212	176	183	303	185	361	315	237	201	2
Denmark	Denmark	Arboretum in Hørsholm	Pinus ponderosa	55.866	12.5096	40002_DPP10	156	365	212	176	183	303	185	361	315	237	201	2
Denmark	Denmark	Denmark, Copenhagen envir.	Pinus ponderosa	55.866	12.5096	DOT42	156	365	212	176	183	303	185	361	315	237	201	2
Denmark	Denmark	Fredensborg Slot Tree 1 and 2	Pinus sylvestris	55.9833	12.3879	D1278.1	146	381	212	174	181	303	191	361	387	258	201	2
Denmark	Denmark	Fredensborg Slot Tree 1 and 2	Pinus sylvestris	55.9833	12.3879	D1278.2	146	381	212	174	181	303	191	361	387	258	201	2
Denmark	Denmark	Fredensborg Slot Tree 1 and 2	Pinus sylvestris	55.9833	12.3879	D1278.4	146	381	212	174	181	303	191	361	387	258	201	2
Denmark	Denmark	Fredensborg Slot Tree 1 and 2	Pinus sylvestris	55.9833	12.3879	D1278.6	146	381	212	174	181	303	191	361	387	258	201	2
Denmark	Denmark	Fredensborg Slot Tree 1 and 2	Pinus sylvestris	55.9833	12.3879	D1278.3	152	400	212	174	183	303	187	359	315	244	201	1
Denmark	Denmark	Fredensborg Slot Tree 1 and 2	Pinus sylvestris	55.9833	12.3879	D1278.7	152	400	212	174	183	303	187	359	315	244	201	1
Denmark	Denmark	Fredensborg Slot Tree 1 and 2	Pinus sylvestris	55.9833	12.3879	D1278.5	na	na	212	174	181	303	191	361	387	258	201	2
Denmark	Denmark	Fredensborg Slot Tree 1 and 2	Pinus sylvestris	55.9833	12.3879	D1278.8	na	na	212	174	181	305	185	361	401	223	201	2
Denmark	Denmark	Fredensborg Slot Tree 3	Pinus sylvestris	55.9833	12.3879	D1277.1	146	381	212	174	181	303	191	361	387	258	201	2
Denmark	Denmark	Fredensborg Slot Tree 3	Pinus sylvestris	55.9833	12.3879	D1277.3	146	381	212	174	181	303	191	361	387	258	201	2
Denmark	Denmark	Fredensborg Slot Tree 3	Pinus sylvestris	55.9833	12.3879	D1277.4	146	381	212	174	181	303	191	361	387	258	201	2
Denmark	Denmark	Fredensborg Slot Tree 3	Pinus sylvestris	55.9833	12.3879	D1277.5	146	381	212	174	181	303	191	361	387	258	201	2
Denmark	Denmark	Fredensborg Slot Tree 3	Pinus sylvestris	55.9833	12.3879	D1277.6	146	381	212	174	181	303	191	361	387	258	201	2
Denmark	Denmark	Fredensborg Slot Tree 3	Pinus sylvestris	55.9833	12.3879	D1277.7	146	381	212	174	181	303	191	361	387	258	201	2
Denmark	Denmark	Fredensborg Slot Tree 3	Pinus sylvestris	55.9833	12.3879	D1277.2	146	381	212	174	181	303	191	361	na	258	201	2
Austria	Eastern Austria	Gesäuse	Pinus sylvestris	47.5649	14.5894	23757_Gesause6	150	398	194	174	183	305	187	363	299	244	201	2
Austria	Eastern Austria	Gesäuse	Pinus mugo	47.5649	14.5894	23755_Gesause4	150	422	218	176	183	303	191	357	315	230	201	1
Austria	Eastern Austria	Gesäuse	Pinus sylvestris	47.5649	14.5894	23759_Gesause8	152	383	212	174	183	303	185	359	383	230	204	2
Austria	Eastern Austria	Gesäuse	Pinus mugo	47.5649	14.5894	23761_Gesause12	152	385	218	176	183	303	191	371	331	230	201	2
Austria	Eastern Austria	Gesäuse	Pinus sylvestris	47.5649	14.5894	23754_Gesause3	152	386	212	172	183	305	na	357	315	237	201	1
Austria	Eastern Austria	Gesäuse	Pinus sylvestris	47.5649	14.5894	23753_Gesause2	152	422	218	176	181	303	187	361	331	244	204	2
Austria	Eastern Austria	Gesäuse	Pinus sylvestris	47.5649	14.5894	23756_Gesause5	158	378	212	174	185	303	187	357	303	300	201	2
Austria	Eastern Austria	Gesäuse	Pinus sylvestris	47.5649	14.5894	23758_Gesause7	na	380	200	174	183	303	na	335	315	na	201	2
Austria	Eastern Austria	Hollenstein an der Ybbs- Rak.	Pinus spp.	47.8059	14.7703	CZ_70	146	401	212	174	185	303	185	361	303	251	201	1
Austria	Eastern Austria	Hollenstein/Ybbs	Pinus sylvestris	47.8029	14.7754	Austria4_9	144	383	212	174	183	309	185	359	359	244	195	1
Austria	Eastern Austria	Hollenstein/Ybbs	Pinus cembra	47.8029	14.7754	15856_Austria4_30	146	401	212	174	185	303	185	361	303	251	201	1
Austria	Eastern Austria	Hollenstein/Ybbs	Pinus nigra	47.8029	14.7754	15855_Austria4_27	148	409	212	174	183	303	203	357	379	279	201	1
Austria	Eastern Austria	Hollenstein/Ybbs	Pinus mugo	47.8029	14.7754	15851_Austria4_16	152	378	212	174	183	303	187	335	315	230	201	2
Austria	Eastern Austria	Hollenstein/Ybbs	Pinus nigra	47.8029	14.7754	15854_Austria4_26	154	365	212	176	183	303	189	357	315	230	201	1
Austria	Eastern Austria	Hollenstein/Ybbs	Pinus mugo	47.8029	14.7754	15852_Austria4_19	154	378	212	174	178	303	189	335	315	230	201	1
Austria	Eastern Austria	Hollenstein/Ybbs	Pinus mugo	47.8029	14.7754	15849_Austria4_13	154	378	230	174	183	303	185	363	353	237	195	1
Austria	Eastern Austria	Hollenstein/Ybbs	Pinus sylvestris	47.8029	14.7754	15843_Austria4_2	154	380	212	174	183	307	191	359	353	216	201	2
Austria	Eastern Austria	Hollenstein/Ybbs	Pinus sylvestris	47.8029	14.7754	15845_Austria4_6	154	382	212	174	183	305	185	361	387	300	201	2
Austria	Eastern Austria	Hollenstein/Ybbs	Pinus sylvestris	47.8029	14.7754	15844_Austria4_5	154	386	218	174	183	303	185	361	387	300	201	2
Austria	Eastern Austria	Hollenstein/Ybbs	Pinus mugo	47.8029	14.7754	15850_Austria4_15	156	378	212	176	183	303	189	335	315	230	201	1
Austria	Eastern Austria	Knödelhütte	Pinus flexilis	48.2184	16.2413	23766_PP4	150	373	212	174	181	303	191	365	315	230	201	2
Austria	Eastern Austria	Knödelhütte	Pinus flexilis	48.2184	16.2413	23765_PP2	156	365	212	176	183	303	191	365	315	237	201	2
Austria	Eastern Austria	Mid-Alps	Pinus sylvestris	47.5649	14.5894	D1127	150	396	194	174	183	305	187	363	299	244	201	2
Austria	Eastern Austria	Mid-Alps	Pinus sylvestris	47.5649	14.5894	D1125	162	371	212	176	189	305	181	365	356	209	201	1
Austria	Eastern Austria	Raumberg	Pinus mugo	47.4918	14.0991	23763_RMB1	156	379	212	174	181	309	189	359	315	230	201	2
Austria	Eastern Austria	Steiermark, Bezirk Marau	Pinus cembra	47.1386	14.1825	40012_ZI_3_1_1	146	380	215	176	181	305	185	na	367	223	201	2
Austria	Eastern Austria	Steiermark, Bezirk Marau	Pinus cembra	47.1386	14.1825	40015_ZI_3_2_3	146	395	212	176	183	305	181	357	348	370	201	2
Austria	Eastern Austria	Steiermark, Bezirk Marau	Pinus cembra	47.1386	14.1825	40016_ZI_3_4_4	146	395	212	176	183	305	181	357	367	355	201	2
Austria	Eastern Austria	Steiermark, Bezirk Marau	Pinus cembra	47.1386	14.1825	40014_ZI_3_2_2	146	395	212	176	183	305	181	357	367	356	201	2
Austria	Eastern Austria	Steiermark, Bezirk Marau	Pinus cembra	47.1386	14.1825	40013_ZI_3_1_3_1	146	395	212	176	183	305	181	357	367	378	201	2
Austria	Eastern Austria	Steiermark, Bezirk Marau	Pinus cembra	47.1386	14.1825	40008_ZI_1_1_2	146	395	230	174	183	305	185	359	383	223	201	1
Austria	Eastern Austria	Steiermark, Bezirk Marau	Pinus cembra	47.1386	14.1825	40011_ZI_2_3_1	146	395	230	174	183	305	185	359	383	223	201	1
Austria	Eastern Austria	Thenneberg	Pinus nigra	47.998	15.927	18520_Austria2_1	150	378	200	176	183	309	189	335	315	258	201	2
Austria	Eastern Austria	Thenneberg	Pinus nigra	47.998	15.927	18526_Austria2_62	150	378	212	174	183	303	189	359	315	230	195	1
Austria	Eastern Austria	Thenneberg	Pinus nigra	47.998	15.927	18521_Austria2_5	150	378	212	176	183	303	189	335	315	258	201	2
Austria	Eastern Austria	Thenneberg	Pinus nigra	47.998	15.927	20742_Austria2_12	150	378	212	176	183	303	189	335	315	258	201	1
Austria	Eastern Austria	Thenneberg	Pinus nigra	47.998	15.927	18525_Austria2_55	150	403	200	174	183	309	189	335	315	251	201	2
Austria	Eastern Austria	Thenneberg	Pinus nigra	47.998	15.927	18522_Austria2_28	150	409	212	174	183	303	189	335	315	230	201	2
Austria	Eastern Austria	Thenneberg	Pinus nigra	47.998	15.927	20744_Austria2_49	150	431	212	174	178	303	189	359	315	230	195	2
Austria	Eastern Austria	Thenneberg	Pinus nigra	47.998	15.927	AustriaS2_2	154	373	212	174	181	303	189	335	315	237	201	2
Austria	Eastern Austria	Thenneberg	Pinus nigra	47.998	15.927	18531_Austria2_77	154	373	212	176	183	299	189	335	315	230	195	1
Austria	Eastern Austria	Thenneberg	Pinus nigra	47.998	15.927	18528_Austria2_68	156	378	200	174	183	309	189	335	315	251	201	2
Austria	Eastern Austria	Thenneberg	Pinus nigra	47.998	15.927	18610_Austria2_20	156	378	212	174	183	303	189	335	315	251	201	1
Austria	Eastern Austria	Thenneberg	Pinus nigra	47.998	15.927	18530_Austria2_76	156	378	212	174	183	303	191	335	315	251	201	1
Austria	Eastern Austria	Thenneberg	Pinus nigra	47.998	15.927	18609_Austria2_3	156	380	212	174	183	305	191	335	395	230	201	1
Austria	Eastern Austria	Thenneberg	Pinus nigra	47.998	15.927	18532_Austria2_78	160	378	212	176	183	305	189	357	315	230	201	2
Austria	Eastern Austria	Wr. Neustadt	Pinus sylvestris	47.7596	16.1872	23752_Neustadt12	150	380	212	174	183	303	189	335	315	286	201	1
Hungary	Eastern Austria	Sopron	Pinus mugo	47.6799	16.5745	H3B_1_h2o	150	381	212	176	183	303	187	335	361	279	201	2
Hungary	Eastern Austria	Sopron	Pinus mugo	47.6799	16.5745	H3A_1_h2o	150	381	na	176	183	301	187	335	361	na	201	2
Hungary	Eastern Austria	Sopron	Pinus mugo	47.6799	16.5745	23903_HUN1	156	409	200	174	181	303	191	361	315	230	201	1
Hungary	Eastern Austria	Sopron	Pinus mugo	47.6799	16.5745	23435_HUN2	156	409	212	174	181	303	191	361	315	230	201	1
Colombia	Ecuador and Colombia	Central zone, Bolivar, Esmeralda	Pinus tecunumanii	4.42861	-76.3	37191_35_ESMER_L8	146	395	230	174	183	305	185	357	383	216	201	1
Colombia	Ecuador and Colombia	South zone, Popayan, Don Miguel	Pinus kesiya	2.29083	-76.6628	37194_24_DON_M_L54	152	380	212	176	181	305	185	na	367	223	201	2
Ecuador	Ecuador and Colombia	Lasso Highlands, Cotopaxi	Pinus muricata	-0.684355	-78.4365	9922_ECU_6	146	380	248	174	183	305	185	na	401	244	201	2
Ecuador	Ecuador and Colombia	Lasso Highlands, Cotopaxi	Pinus muricata	-0.684355	-78.4365	10207_ECU19	146	380	260	174	185	303	185	na	401	244	201	2
Ecuador	Ecuador and Colombia	Lasso Highlands, Cotopaxi	Pinus muricata	-0.684355	-78.4365	9923_ECU_7	146	380	260	174	185	303	185	na	401	244	201	2
Ecuador	Ecuador and Colombia	Lasso Highlands, Cotopaxi	Pinus muricata	-0.684355	-78.4365	10212_ECU9	146	380	272	174	183	305	185	357	401	244	201	2
Ecuador	Ecuador and Colombia	Lasso Highlands, Cotopaxi	Pinus muricata	-0.684355	-78.4365	10210_ECU15	146	380	272	174	183	305	185	na	401	244	201	2
Ecuador	Ecuador and Colombia	Lasso Highlands, Cotopaxi	Pinus muricata	-0.684355	-78.4365	10211_ECU13	146	380	272	174	183	305	185	na	401	244	201	2
Ecuador	Ecuador and Colombia	Lasso Highlands, Cotopaxi	Pinus muricata	-0.684355	-78.4365	9919_ECU_2	146	380	272	174	183	305	185	na	401	244	201	2
Ecuador	Ecuador and Colombia	Lasso Highlands, Cotopaxi	Pinus muricata	-0.684355	-78.4365	9921_ECU_4	146	380	272	174	183	305	185	na	401	244	201	2
Ecuador	Ecuador and Colombia	Lasso Highlands, Cotopaxi	Pinus muricata	-0.684355	-78.4365	10213_ECU5	146	380	278	174	183	305	185	357	401	244	201	2
Ecuador	Ecuador and Colombia	Lasso Highlands, Cotopaxi	Pinus muricata	-0.684355	-78.4365	9920_ECU_3	146	380	278	174	183	305	185	na	401	244	201	2
Ecuador	Ecuador and Colombia	Lasso Highlands, Cotopaxi	Pinus muricata	-0.684355	-78.4365	9926_ECU_18	na	380	272	174	183	305	185	na	401	244	201	2
England	England	Abbotts Wood	Pinus nigra subsp. laricio	51.1525	-0.836386	PD523	146	380	200	174	185	303	187	357	383	230	201	2
England	England	Abbotts Wood	Pinus nigra subsp. laricio	51.1525	-0.836386	PD062	146	380	200	174	185	303	195	357	401	230	201	2
England	England	Abbotts Wood	Pinus nigra subsp. laricio	51.1525	-0.836386	PD088	146	380	200	174	185	303	195	357	401	230	201	2
England	England	Abbotts Wood	Pinus nigra subsp. laricio	51.1525	-0.836386	PD090	146	380	200	174	185	303	195	357	401	230	201	2
England	England	Abbotts Wood	Pinus nigra subsp. laricio	51.1525	-0.836386	PD110	146	380	200	174	185	303	195	357	401	230	201	2
England	England	Abbotts Wood	Pinus nigra subsp. laricio	51.1525	-0.836386	PD137	146	380	200	174	185	303	195	357	401	230	201	2
England	England	Abbotts Wood	Pinus nigra subsp. laricio	51.1525	-0.836386	PD141	146	380	200	174	185	303	195	357	401	230	201	2
England	England	Abbotts Wood	Pinus nigra subsp. laricio	51.1525	-0.836386	PD188	146	380	200	174	185	303	195	357	401	230	201	2
England	England	Abbotts Wood	Pinus nigra subsp. laricio	51.1525	-0.836386	PD211	146	380	200	174	185	303	195	357	401	230	201	2
England	England	Abbotts Wood	Pinus nigra subsp. laricio	51.1525	-0.836386	PD214	146	380	200	174	185	303	195	357	401	230	201	2
England	England	Abbotts Wood	Pinus nigra subsp. laricio	51.1525	-0.836386	PD235	146	380	200	174	185	303	195	357	401	230	201	2
England	England	Abbotts Wood	Pinus nigra subsp. laricio	51.1525	-0.836386	PD283	146	380	200	174	185	303	195	357	401	230	201	2
England	England	Abbotts Wood	Pinus nigra subsp. laricio	51.1525	-0.836386	PD286	146	380	200	174	185	303	195	357	401	230	201	2
England	England	Abbotts Wood	Pinus nigra subsp. laricio	51.1525	-0.836386	PD374	146	380	200	174	185	303	195	357	401	230	201	2
England	England	Abbotts Wood	Pinus nigra subsp. laricio	51.1525	-0.836386	PD404	146	380	200	174	185	303	195	357	401	230	201	2
England	England	Abbotts Wood	Pinus nigra subsp. laricio	51.1525	-0.836386	PD430	146	380	200	174	185	303	195	357	401	230	201	2
England	England	Abbotts Wood	Pinus nigra subsp. laricio	51.1525	-0.836386	PD446	146	380	200	174	185	303	195	357	401	230	201	2
England	England	Abbotts Wood	Pinus nigra subsp. laricio	51.1525	-0.836386	PD469	146	380	200	174	185	303	195	357	401	230	201	2
England	England	Abbotts Wood	Pinus nigra subsp. laricio	51.1525	-0.836386	PD480	146	380	200	174	185	303	195	357	401	230	201	2
England	England	Abbotts Wood	Pinus nigra subsp. laricio	51.1525	-0.836386	PD498	146	380	200	174	185	303	195	357	401	230	201	2
England	England	Abbotts Wood	Pinus nigra subsp. laricio	51.1525	-0.836386	PD501	146	380	200	174	185	303	195	357	401	230	201	2
England	England	Abbotts Wood	Pinus nigra subsp. laricio	51.1525	-0.836386	PD519	146	380	200	174	185	303	195	357	401	230	201	2
England	England	Abbotts Wood	Pinus nigra subsp. laricio	51.1525	-0.836386	PD528	146	380	200	174	185	303	195	357	401	230	201	2
England	England	Abbotts Wood	Pinus nigra subsp. laricio	51.1525	-0.836386	PD144	146	380	212	174	181	305	185	361	401	223	201	2
England	England	Abbotts Wood	Pinus nigra subsp. laricio	51.1525	-0.836386	PD288	146	380	212	174	181	305	185	361	401	223	201	2
England	England	Abbotts Wood	Pinus nigra subsp. laricio	51.1525	-0.836386	PD289	146	380	212	174	181	305	185	361	401	223	201	2
England	England	Abbotts Wood	Pinus nigra subsp. laricio	51.1525	-0.836386	PD338	146	380	212	174	181	305	185	361	401	223	201	2
England	England	Abbotts Wood	Pinus nigra subsp. laricio	51.1525	-0.836386	PD372	146	380	212	174	181	305	185	361	401	223	201	2
England	England	Abbotts Wood	Pinus nigra subsp. laricio	51.1525	-0.836386	PD427	146	380	212	174	181	305	185	361	401	223	201	2
England	England	Abbotts Wood	Pinus nigra subsp. laricio	51.1525	-0.836386	PD429	146	380	212	174	181	305	185	361	401	223	201	2
England	England	Abbotts Wood	Pinus nigra subsp. laricio	51.1525	-0.836386	PD475	146	380	212	174	181	305	185	361	401	223	201	2
England	England	Abbotts Wood	Pinus nigra subsp. laricio	51.1525	-0.836386	PD478	146	380	212	174	181	305	185	361	401	223	201	2
England	England	Abbotts Wood	Pinus nigra subsp. laricio	51.1525	-0.836386	PD504	146	380	212	174	181	305	185	361	401	223	201	2
England	England	Abbotts Wood	Pinus nigra subsp. laricio	51.1525	-0.836386	PD505	146	380	212	174	181	305	185	361	401	223	201	2
England	England	Abbotts Wood	Pinus nigra subsp. laricio	51.1525	-0.836386	PD529	146	380	212	174	181	305	185	361	401	223	201	2
England	England	Abbotts Wood	Pinus nigra subsp. laricio	51.1525	-0.836386	PD158	146	380	212	174	185	305	185	357	383	223	201	2
England	England	Abbotts Wood	Pinus nigra subsp. laricio	51.1525	-0.836386	PD503	146	380	212	174	185	305	185	357	383	223	201	2
England	England	Abbotts Wood	Pinus nigra subsp. laricio	51.1525	-0.836386	PD520	146	380	212	174	185	305	185	357	383	223	201	2
England	England	Abbotts Wood	Pinus nigra subsp. laricio	51.1525	-0.836386	PD450	146	380	212	174	185	305	185	361	367	223	201	1
England	England	Abbotts Wood	Pinus nigra subsp. laricio	51.1525	-0.836386	PD452	146	380	212	174	185	305	185	na	383	223	201	1
England	England	Abbotts Wood	Pinus nigra subsp. laricio	51.1525	-0.836386	PD453	146	380	212	174	185	305	185	na	383	223	201	1
England	England	Abbotts Wood	Pinus nigra subsp. laricio	51.1525	-0.836386	S25G3HLO	146	380	212	174	185	305	185	na	383	223	201	1
England	England	Abbotts Wood	Pinus nigra subsp. laricio	51.1525	-0.836386	S30G3HLO	146	380	212	174	185	305	185	na	383	223	201	1
England	England	Abbotts Wood	Pinus nigra subsp. laricio	51.1525	-0.836386	S30G3HUP	146	380	212	174	185	305	185	na	383	223	201	1
England	England	Abbotts Wood	Pinus nigra subsp. laricio	51.1525	-0.836386	PD395	146	380	212	176	185	305	185	357	367	237	201	1
England	England	Abbotts Wood	Pinus nigra subsp. laricio	51.1525	-0.836386	PD031	146	380	230	174	185	303	185	357	401	251	201	2
England	England	Abbotts Wood	Pinus nigra subsp. laricio	51.1525	-0.836386	PD184	146	380	230	174	185	303	185	357	401	251	201	2
England	England	Abbotts Wood	Pinus nigra subsp. laricio	51.1525	-0.836386	PD256	146	380	230	174	185	303	185	357	401	251	201	2
England	England	Abbotts Wood	Pinus nigra subsp. laricio	51.1525	-0.836386	PD259	146	380	230	174	185	303	185	357	401	251	201	2
England	England	Abbotts Wood	Pinus nigra subsp. laricio	51.1525	-0.836386	PD318	146	380	230	174	185	303	185	357	401	251	201	2
England	England	Abbotts Wood	Pinus nigra subsp. laricio	51.1525	-0.836386	PD353	146	380	230	174	185	303	185	357	401	251	201	2
England	England	Abbotts Wood	Pinus nigra subsp. laricio	51.1525	-0.836386	PD356	146	380	230	174	185	303	185	357	401	251	201	2
England	England	Abbotts Wood	Pinus nigra subsp. laricio	51.1525	-0.836386	PD359	146	380	230	174	185	303	185	357	401	251	201	2
England	England	Abbotts Wood	Pinus nigra subsp. laricio	51.1525	-0.836386	PD510	146	380	230	174	185	303	185	357	401	251	201	2
England	England	Abbotts Wood	Pinus nigra subsp. laricio	51.1525	-0.836386	PD511	146	380	230	174	185	303	185	357	401	251	201	2
England	England	Abbotts Wood	Pinus nigra subsp. laricio	51.1525	-0.836386	PD525	146	380	230	174	185	303	185	357	401	251	201	2
England	England	Abbotts Wood	Pinus nigra subsp. laricio	51.1525	-0.836386	PD127	146	380	230	174	185	303	185	361	401	244	201	1
England	England	Abbotts Wood	Pinus nigra subsp. laricio	51.1525	-0.836386	PD001	146	380	230	174	185	305	187	357	383	223	201	1
England	England	Abbotts Wood	Pinus nigra subsp. laricio	51.1525	-0.836386	PD004	146	380	230	174	185	305	187	357	383	223	201	1
England	England	Abbotts Wood	Pinus nigra subsp. laricio	51.1525	-0.836386	PD021	146	380	230	174	185	305	187	357	383	223	201	1
England	England	Abbotts Wood	Pinus nigra subsp. laricio	51.1525	-0.836386	PD022	146	380	230	174	185	305	187	357	383	223	201	1
England	England	Abbotts Wood	Pinus nigra subsp. laricio	51.1525	-0.836386	PD023	146	380	230	174	185	305	187	357	383	223	201	1
England	England	Abbotts Wood	Pinus nigra subsp. laricio	51.1525	-0.836386	PD024	146	380	230	174	185	305	187	357	383	223	201	1
England	England	Abbotts Wood	Pinus nigra subsp. laricio	51.1525	-0.836386	PD025	146	380	230	174	185	305	187	357	383	223	201	1
England	England	Abbotts Wood	Pinus nigra subsp. laricio	51.1525	-0.836386	PD027	146	380	230	174	185	305	187	357	383	223	201	1
England	England	Abbotts Wood	Pinus nigra subsp. laricio	51.1525	-0.836386	PD085	146	380	230	174	185	305	187	357	383	223	201	1
England	England	Abbotts Wood	Pinus nigra subsp. laricio	51.1525	-0.836386	PD086	146	380	230	174	185	305	187	357	383	223	201	1
England	England	Abbotts Wood	Pinus nigra subsp. laricio	51.1525	-0.836386	PD087	146	380	230	174	185	305	187	357	383	223	201	1
England	England	Abbotts Wood	Pinus nigra subsp. laricio	51.1525	-0.836386	PD091	146	380	230	174	185	305	187	357	383	223	201	1
England	England	Abbotts Wood	Pinus nigra subsp. laricio	51.1525	-0.836386	PD093	146	380	230	174	185	305	187	357	383	223	201	1
England	England	Abbotts Wood	Pinus nigra subsp. laricio	51.1525	-0.836386	PD104	146	380	230	174	185	305	187	357	383	223	201	1
England	England	Abbotts Wood	Pinus nigra subsp. laricio	51.1525	-0.836386	PD108	146	380	230	174	185	305	187	357	383	223	201	1
England	England	Abbotts Wood	Pinus nigra subsp. laricio	51.1525	-0.836386	PD138	146	380	230	174	185	305	187	357	383	223	201	1
England	England	Abbotts Wood	Pinus nigra subsp. laricio	51.1525	-0.836386	PD159	146	380	230	174	185	305	187	357	383	223	201	1
England	England	Abbotts Wood	Pinus nigra subsp. laricio	51.1525	-0.836386	PD162	146	380	230	174	185	305	187	357	383	223	201	1
England	England	Abbotts Wood	Pinus nigra subsp. laricio	51.1525	-0.836386	PD165	146	380	230	174	185	305	187	357	383	223	201	1
England	England	Abbotts Wood	Pinus nigra subsp. laricio	51.1525	-0.836386	PD172	146	380	230	174	185	305	187	357	383	223	201	1
England	England	Abbotts Wood	Pinus nigra subsp. laricio	51.1525	-0.836386	PD175	146	380	230	174	185	305	187	357	383	223	201	1
England	England	Abbotts Wood	Pinus nigra subsp. laricio	51.1525	-0.836386	PD191	146	380	230	174	185	305	187	357	383	223	201	1
England	England	Abbotts Wood	Pinus nigra subsp. laricio	51.1525	-0.836386	PD192	146	380	230	174	185	305	187	357	383	223	201	1
England	England	Abbotts Wood	Pinus nigra subsp. laricio	51.1525	-0.836386	PD218	146	380	230	174	185	305	187	357	383	223	201	1
England	England	Abbotts Wood	Pinus nigra subsp. laricio	51.1525	-0.836386	PD233	146	380	230	174	185	305	187	357	383	223	201	1
England	England	Abbotts Wood	Pinus nigra subsp. laricio	51.1525	-0.836386	PD234	146	380	230	174	185	305	187	357	383	223	201	1
England	England	Abbotts Wood	Pinus nigra subsp. laricio	51.1525	-0.836386	PD236	146	380	230	174	185	305	187	357	383	223	201	1
England	England	Abbotts Wood	Pinus nigra subsp. laricio	51.1525	-0.836386	PD260	146	380	230	174	185	305	187	357	383	223	201	1
England	England	Abbotts Wood	Pinus nigra subsp. laricio	51.1525	-0.836386	PD264	146	380	230	174	185	305	187	357	383	223	201	1
England	England	Abbotts Wood	Pinus nigra subsp. laricio	51.1525	-0.836386	PD310	146	380	230	174	185	305	187	357	383	223	201	1
England	England	Abbotts Wood	Pinus nigra subsp. laricio	51.1525	-0.836386	PD311	146	380	230	174	185	305	187	357	383	223	201	1
England	England	Abbotts Wood	Pinus nigra subsp. laricio	51.1525	-0.836386	PD333	146	380	230	174	185	305	187	357	383	223	201	1
England	England	Abbotts Wood	Pinus nigra subsp. laricio	51.1525	-0.836386	PD334	146	380	230	174	185	305	187	357	383	223	201	1
England	England	Abbotts Wood	Pinus nigra subsp. laricio	51.1525	-0.836386	PD335	146	380	230	174	185	305	187	357	383	223	201	1
England	England	Abbotts Wood	Pinus nigra subsp. laricio	51.1525	-0.836386	PD336	146	380	230	174	185	305	187	357	383	223	201	1
England	England	Abbotts Wood	Pinus nigra subsp. laricio	51.1525	-0.836386	PD337	146	380	230	174	185	305	187	357	383	223	201	1
England	England	Abbotts Wood	Pinus nigra subsp. laricio	51.1525	-0.836386	PD355	146	380	230	174	185	305	187	357	383	223	201	1
England	England	Abbotts Wood	Pinus nigra subsp. laricio	51.1525	-0.836386	PD418	146	380	230	174	185	305	187	357	383	223	201	1
England	England	Abbotts Wood	Pinus nigra subsp. laricio	51.1525	-0.836386	PD423	146	380	230	174	185	305	187	357	383	223	201	1
England	England	Abbotts Wood	Pinus nigra subsp. laricio	51.1525	-0.836386	PD447	146	380	230	174	185	305	187	357	383	223	201	1
England	England	Abbotts Wood	Pinus nigra subsp. laricio	51.1525	-0.836386	PD521	146	380	230	174	185	305	187	357	383	223	201	1
England	England	Abbotts Wood	Pinus nigra subsp. laricio	51.1525	-0.836386	PD522	146	380	230	174	185	305	187	357	383	223	201	1
England	England	Abbotts Wood	Pinus nigra subsp. laricio	51.1525	-0.836386	PD078	146	380	230	174	185	305	187	357	401	223	201	na
England	England	Abbotts Wood	Pinus nigra subsp. laricio	51.1525	-0.836386	PD332	146	380	230	174	185	305	195	357	401	251	201	2
England	England	Abbotts Wood	Pinus nigra subsp. laricio	51.1525	-0.836386	PD371	146	380	254	174	185	305	185	361	401	237	201	2
England	England	Abbotts Wood	Pinus nigra subsp. laricio	51.1525	-0.836386	PD358	146	380	260	174	183	303	185	361	331	223	201	2
England	England	Abbotts Wood	Pinus nigra subsp. laricio	51.1525	-0.836386	PD397	146	380	272	174	183	305	185	357	401	223	201	2
England	England	Abbotts Wood	Pinus nigra subsp. laricio	51.1525	-0.836386	PD507	146	380	272	174	183	305	185	357	401	223	201	2
England	England	Abbotts Wood	Pinus nigra subsp. laricio	51.1525	-0.836386	PD508	146	380	272	174	183	305	185	357	401	223	201	2
England	England	Abbotts Wood	Pinus nigra subsp. laricio	51.1525	-0.836386	PD516	146	380	272	174	183	305	185	357	401	223	201	2
England	England	Abbotts Wood	Pinus nigra subsp. laricio	51.1525	-0.836386	PD185	146	380	272	174	183	305	185	na	401	223	201	2
England	England	Abbotts Wood	Pinus nigra subsp. laricio	51.1525	-0.836386	PD313	146	380	272	174	183	305	185	na	401	223	201	2
England	England	Abbotts Wood	Pinus nigra subsp. laricio	51.1525	-0.836386	PD415	146	380	272	174	183	305	185	na	401	223	201	2
England	England	Abbotts Wood	Pinus nigra subsp. laricio	51.1525	-0.836386	PD431	146	380	272	174	183	305	185	na	401	223	201	2
England	England	Abbotts Wood	Pinus nigra subsp. laricio	51.1525	-0.836386	PD444	146	380	272	174	183	305	185	na	401	223	201	2
England	England	Abbotts Wood	Pinus nigra subsp. laricio	51.1525	-0.836386	PD473	146	380	272	174	183	305	185	na	401	223	201	2
England	England	Abbotts Wood	Pinus nigra subsp. laricio	51.1525	-0.836386	PD190	146	382	230	174	183	303	195	357	354	251	201	1
England	England	Abbotts Wood	Pinus nigra subsp. laricio	51.1525	-0.836386	PD518	146	382	230	174	183	303	195	na	354	251	201	1
England	England	Abbotts Wood	Pinus nigra subsp. laricio	51.1525	-0.836386	S30G6HUPFB1	146	382	230	174	183	305	201	357	401	251	201	2
England	England	Abbotts Wood	Pinus nigra subsp. laricio	51.1525	-0.836386	S30G6HUPFB2	146	382	230	174	183	305	201	357	401	251	201	2
England	England	Abbotts Wood	Pinus nigra subsp. laricio	51.1525	-0.836386	PD384	146	382	254	174	183	303	195	357	401	251	201	2
England	England	Abbotts Wood	Pinus nigra subsp. laricio	51.1525	-0.836386	PD433	146	392	254	174	183	305	195	357	331	251	201	2
England	England	Abbotts Wood	Pinus nigra subsp. laricio	51.1525	-0.836386	PD030	146	392	254	174	183	305	195	357	401	251	201	2
England	England	Abbotts Wood	Pinus nigra subsp. laricio	51.1525	-0.836386	PD061	146	392	254	174	183	305	195	357	401	251	201	2
England	England	Abbotts Wood	Pinus nigra subsp. laricio	51.1525	-0.836386	PD105	146	392	254	174	183	305	195	357	401	251	201	2
England	England	Abbotts Wood	Pinus nigra subsp. laricio	51.1525	-0.836386	PD106	146	392	254	174	183	305	195	357	401	251	201	2
England	England	Abbotts Wood	Pinus nigra subsp. laricio	51.1525	-0.836386	PD209	146	392	254	174	183	305	195	357	401	251	201	2
England	England	Abbotts Wood	Pinus nigra subsp. laricio	51.1525	-0.836386	PD231	146	392	254	174	183	305	195	357	401	251	201	2
England	England	Abbotts Wood	Pinus nigra subsp. laricio	51.1525	-0.836386	PD308	146	392	254	174	183	305	195	357	401	251	201	2
England	England	Abbotts Wood	Pinus nigra subsp. laricio	51.1525	-0.836386	PD386	146	392	254	174	183	305	195	357	401	251	201	2
England	England	Abbotts Wood	Pinus nigra subsp. laricio	51.1525	-0.836386	PD414	146	392	254	174	183	305	195	357	401	251	201	2
England	England	Abbotts Wood	Pinus nigra subsp. laricio	51.1525	-0.836386	PD417	146	392	254	174	183	305	195	357	401	251	201	2
England	England	Abbotts Wood	Pinus nigra subsp. laricio	51.1525	-0.836386	PD422	146	392	254	174	183	305	195	357	401	251	201	2
England	England	Abbotts Wood	Pinus nigra subsp. laricio	51.1525	-0.836386	PD499	146	392	254	174	183	305	195	357	401	251	201	2
England	England	Abbotts Wood	Pinus nigra subsp. laricio	51.1525	-0.836386	PD513	146	392	254	174	183	305	195	357	401	251	201	2
England	England	Abbotts Wood	Pinus nigra subsp. laricio	51.1525	-0.836386	PD524	146	392	254	174	183	305	195	357	401	251	201	2
England	England	Abbotts Wood	Pinus nigra subsp. laricio	51.1525	-0.836386	PD059	146	392	254	174	185	305	185	357	401	251	201	1
England	England	Abbotts Wood	Pinus nigra subsp. laricio	51.1525	-0.836386	PD232	146	392	254	174	185	305	193	357	367	251	201	1
England	England	Abbotts Wood	Pinus nigra subsp. laricio	51.1525	-0.836386	PD003	146	392	260	174	183	305	195	357	401	251	201	2
England	England	Abbotts Wood	Pinus nigra subsp. laricio	51.1525	-0.836386	PD060	146	392	260	174	183	305	195	357	401	251	201	2
England	England	Abbotts Wood	Pinus nigra subsp. laricio	51.1525	-0.836386	PD315	146	392	260	174	183	305	195	357	401	251	201	2
England	England	Abbotts Wood	Pinus nigra subsp. laricio	51.1525	-0.836386	PD340	146	392	266	174	183	305	193	357	401	251	201	2
England	England	Abbotts Wood	Pinus nigra subsp. laricio	51.1525	-0.836386	PD139	146	395	200	174	185	303	195	357	401	230	201	2
England	England	Abbotts Wood	Pinus nigra subsp. laricio	51.1525	-0.836386	PD079	146	395	212	174	181	305	181	361	367	223	201	1
England	England	Abbotts Wood	Pinus nigra subsp. laricio	51.1525	-0.836386	PD163	146	395	212	174	181	305	181	361	367	223	201	1
England	England	Abbotts Wood	Pinus nigra subsp. laricio	51.1525	-0.836386	PD164	146	395	212	174	181	305	181	361	367	223	201	1
England	England	Abbotts Wood	Pinus nigra subsp. laricio	51.1525	-0.836386	PD193	146	395	212	174	181	305	181	361	367	223	201	1
England	England	Abbotts Wood	Pinus nigra subsp. laricio	51.1525	-0.836386	PD219	146	395	212	174	181	305	181	361	367	223	201	1
England	England	Abbotts Wood	Pinus nigra subsp. laricio	51.1525	-0.836386	PD316	146	395	212	174	181	305	181	361	367	223	201	1
England	England	Abbotts Wood	Pinus nigra subsp. laricio	51.1525	-0.836386	PD357	146	395	212	174	181	305	181	361	367	223	201	1
England	England	Abbotts Wood	Pinus nigra subsp. laricio	51.1525	-0.836386	PD413	146	395	212	174	181	305	181	361	367	223	201	1
England	England	Abbotts Wood	Pinus nigra subsp. laricio	51.1525	-0.836386	PD424	146	395	212	174	181	305	181	361	367	223	201	1
England	England	Abbotts Wood	Pinus nigra subsp. laricio	51.1525	-0.836386	PD428	146	395	212	174	181	305	181	361	367	223	201	1
England	England	Abbotts Wood	Pinus nigra subsp. laricio	51.1525	-0.836386	PD434	146	395	212	174	181	305	181	361	367	223	201	1
England	England	Abbotts Wood	Pinus nigra subsp. laricio	51.1525	-0.836386	PD449	146	395	212	174	181	305	181	361	367	223	201	1
England	England	Abbotts Wood	Pinus nigra subsp. laricio	51.1525	-0.836386	PD502	146	395	212	174	181	305	181	361	367	223	201	1
England	England	Abbotts Wood	Pinus nigra subsp. laricio	51.1525	-0.836386	PD512	146	395	212	174	181	305	181	361	367	223	201	1
England	England	Abbotts Wood	Pinus nigra subsp. laricio	51.1525	-0.836386	PD514	146	395	212	174	181	305	181	361	367	223	201	1
England	England	Abbotts Wood	Pinus nigra subsp. laricio	51.1525	-0.836386	PD517	146	395	212	174	181	305	181	361	367	223	201	1
England	England	Abbotts Wood	Pinus nigra subsp. laricio	51.1525	-0.836386	PD470	146	395	212	174	185	305	185	na	383	223	201	2
England	England	Abbotts Wood	Pinus nigra subsp. laricio	51.1525	-0.836386	PD314	146	395	212	176	183	305	193	357	367	237	201	1
England	England	Abbotts Wood	Pinus nigra subsp. laricio	51.1525	-0.836386	PD406	146	395	212	176	183	305	195	357	367	251	201	2
England	England	Abbotts Wood	Pinus nigra subsp. laricio	51.1525	-0.836386	PD171	146	395	212	176	185	305	193	357	367	237	201	1
England	England	Abbotts Wood	Pinus nigra subsp. laricio	51.1525	-0.836386	PD282	146	395	212	176	185	305	193	357	367	237	201	1
England	England	Abbotts Wood	Pinus nigra subsp. laricio	51.1525	-0.836386	PD285	146	395	212	176	185	305	193	357	367	237	201	1
England	England	Abbotts Wood	Pinus nigra subsp. laricio	51.1525	-0.836386	PD396	146	395	212	176	185	305	193	357	367	237	201	1
England	England	Abbotts Wood	Pinus nigra subsp. laricio	51.1525	-0.836386	PD500	146	395	212	176	185	305	193	357	367	237	201	1
England	England	Abbotts Wood	Pinus nigra subsp. laricio	51.1525	-0.836386	PD471	146	395	215	174	181	305	193	na	367	230	195	2
England	England	Abbotts Wood	Pinus nigra subsp. laricio	51.1525	-0.836386	PD210	146	395	215	174	185	305	185	361	367	223	201	2
England	England	Abbotts Wood	Pinus nigra subsp. laricio	51.1525	-0.836386	PD083	146	401	215	174	181	305	181	na	367	223	201	1
England	England	Abbotts Wood	Pinus nigra subsp. laricio	51.1525	-0.836386	PD506	146	401	215	174	183	305	185	357	383	216	201	1
England	England	Abbotts Wood	Pinus nigra subsp. laricio	51.1525	-0.836386	PD029	146	401	215	174	183	305	185	357	383	na	201	1
England	England	Abbotts Wood	Pinus nigra subsp. laricio	51.1525	-0.836386	PD435	146	401	215	174	183	305	185	357	383	na	201	1
England	England	Abbotts Wood	Pinus nigra subsp. laricio	51.1525	-0.836386	S20G3HUP	146	401	215	174	183	305	185	357	383	na	201	1
England	England	Abbotts Wood	Pinus nigra subsp. laricio	51.1525	-0.836386	S26G4HUP	146	401	215	174	183	305	185	357	383	na	201	1
England	England	Abbotts Wood	Pinus nigra subsp. laricio	51.1525	-0.836386	PD394	146	401	230	174	185	305	185	357	383	223	201	1
England	England	Abbotts Wood	Pinus nigra subsp. laricio	51.1525	-0.836386	PD082	152	380	212	174	183	305	181	363	401	223	201	2
England	England	Abbotts Wood	Pinus nigra subsp. laricio	51.1525	-0.836386	PD123	152	380	212	174	183	305	181	363	401	223	201	2
England	England	Abbotts Wood	Pinus nigra subsp. laricio	51.1525	-0.836386	PD160	152	380	212	174	183	305	181	363	401	223	201	2
England	England	Abbotts Wood	Pinus nigra subsp. laricio	51.1525	-0.836386	PD170	152	380	212	174	183	305	181	363	401	223	201	2
England	England	Abbotts Wood	Pinus nigra subsp. laricio	51.1525	-0.836386	PD189	152	380	212	174	183	305	181	363	401	223	201	2
England	England	Abbotts Wood	Pinus nigra subsp. laricio	51.1525	-0.836386	PD526	152	380	212	174	183	305	181	363	401	223	201	2
England	England	Abbotts Wood	Pinus nigra subsp. laricio	51.1525	-0.836386	PD143	152	380	230	174	185	305	193	357	383	223	201	1
England	England	Abbotts Wood	Pinus nigra subsp. laricio	51.1525	-0.836386	PD309	152	380	230	174	185	305	193	357	383	223	201	1
England	England	Abbotts Wood	Pinus nigra subsp. laricio	51.1525	-0.836386	PD354	152	380	230	174	185	305	193	na	383	223	201	1
England	England	Abbotts Wood	Pinus nigra subsp. laricio	51.1525	-0.836386	PD375	152	380	230	174	185	305	193	na	383	223	201	1
England	England	Abbotts Wood	Pinus nigra subsp. laricio	51.1525	-0.836386	PD385	152	380	230	174	185	305	193	na	383	223	201	1
England	England	Abbotts Wood	Pinus nigra subsp. laricio	51.1525	-0.836386	PD509	152	380	260	174	183	305	185	357	331	244	201	1
England	England	Abbotts Wood	Pinus nigra subsp. laricio	51.1525	-0.836386	PD403	152	380	260	174	183	305	185	na	331	244	201	1
England	England	Abbotts Wood	Pinus nigra subsp. laricio	51.1525	-0.836386	PD125	152	393	215	174	183	305	189	357	383	223	201	1
England	England	Abbotts Wood	Pinus nigra subsp. laricio	51.1525	-0.836386	PD287	152	393	215	174	183	305	189	357	383	223	201	1
England	England	Abbotts Wood	Pinus nigra subsp. laricio	51.1525	-0.836386	PD284	152	395	212	174	181	305	181	357	367	223	201	2
England	England	Abbotts Wood	Pinus nigra subsp. laricio	51.1525	-0.836386	PD387	152	395	212	174	181	305	181	357	367	223	201	2
England	England	Abbotts Wood	Pinus nigra subsp. laricio	51.1525	-0.836386	PD126	152	395	212	174	181	305	181	na	367	223	201	2
England	England	Abbotts Wood	Pinus nigra subsp. laricio	51.1525	-0.836386	PD157	152	395	212	174	181	305	181	na	367	223	201	2
England	England	Abbotts Wood	Pinus nigra subsp. laricio	51.1525	-0.836386	PD213	152	395	212	174	181	305	181	na	367	223	201	2
England	England	Abbotts Wood	Pinus nigra subsp. laricio	51.1525	-0.836386	PD448	152	395	212	174	183	305	185	357	315	223	201	1
England	England	Abbotts Wood	Pinus nigra subsp. laricio	51.1525	-0.836386	PD173	152	395	212	176	183	305	181	335	367	223	201	1
England	England	Abbotts Wood	Pinus nigra subsp. laricio	51.1525	-0.836386	PD140	152	395	230	174	185	305	181	357	367	223	201	1
England	England	Abbotts Wood	Pinus nigra subsp. laricio	51.1525	-0.836386	PD312	152	395	230	174	185	305	181	357	367	223	201	1
England	England	Abbotts Wood	Pinus nigra subsp. laricio	51.1525	-0.836386	PD416	152	395	230	174	185	305	181	363	401	223	201	2
England	England	Abbotts Wood	Pinus nigra subsp. laricio	51.1525	-0.836386	PD002	152	401	215	174	185	305	185	363	383	223	195	1
England	England	Abbotts Wood	Pinus nigra subsp. laricio	51.1525	-0.836386	PD451	152	416	215	174	185	305	189	357	383	321	201	1
England	England	Abbotts Wood	Pinus nigra subsp. laricio	51.1525	-0.836386	PD472	152	416	215	174	185	305	189	357	383	328	201	1
England	England	Abbotts Wood	Pinus nigra subsp. laricio	51.1525	-0.836386	PD445	154	380	212	174	185	305	181	357	383	223	201	1
England	England	Abbotts Wood	Pinus nigra subsp. laricio	51.1525	-0.836386	PD054	154	380	212	174	185	305	185	359	367	223	201	2
England	England	Abbotts Wood	Pinus nigra subsp. laricio	51.1525	-0.836386	PD055	154	380	212	174	185	305	185	359	367	223	201	2
England	England	Abbotts Wood	Pinus nigra subsp. laricio	51.1525	-0.836386	PD056	154	380	212	174	185	305	185	359	367	223	201	2
England	England	Abbotts Wood	Pinus nigra subsp. laricio	51.1525	-0.836386	PD057	154	380	212	174	185	305	185	359	367	223	201	2
England	England	Abbotts Wood	Pinus nigra subsp. laricio	51.1525	-0.836386	PD081	154	380	212	174	185	305	185	359	367	223	201	2
England	England	Abbotts Wood	Pinus nigra subsp. laricio	51.1525	-0.836386	PD103	154	380	212	174	185	305	185	359	367	223	201	2
England	England	Abbotts Wood	Pinus nigra subsp. laricio	51.1525	-0.836386	PD258	154	380	212	174	185	305	185	359	367	223	201	2
England	England	Abbotts Wood	Pinus nigra subsp. laricio	51.1525	-0.836386	PD360	154	380	212	174	185	305	185	359	367	223	201	2
England	England	Abbotts Wood	Pinus nigra subsp. laricio	51.1525	-0.836386	PD481	154	380	212	174	185	305	185	359	367	223	201	2
England	England	Abbotts Wood	Pinus nigra subsp. laricio	51.1525	-0.836386	PD124	154	393	212	174	185	305	181	357	383	na	201	2
England	England	Abbotts Wood	Pinus nigra subsp. laricio	51.1525	-0.836386	PD161	154	393	212	174	185	305	181	357	383	na	201	2
England	England	Abbotts Wood	Pinus nigra subsp. laricio	51.1525	-0.836386	PD290	154	393	212	174	185	305	181	357	383	na	201	2
England	England	Abbotts Wood	Pinus nigra subsp. laricio	51.1525	-0.836386	PD339	154	393	212	174	185	305	181	357	383	na	201	2
England	England	Abbotts Wood	Pinus nigra subsp. laricio	51.1525	-0.836386	PD432	154	393	212	174	185	305	181	357	383	na	201	2
England	England	Abbotts Wood	Pinus nigra subsp. laricio	51.1525	-0.836386	PD405	154	393	230	174	185	305	181	357	383	223	201	2
England	England	Abbotts Wood	Pinus nigra subsp. laricio	51.1525	-0.836386	PD281	154	393	230	174	185	305	193	357	383	na	201	na
England	England	Abbotts Wood	Pinus nigra subsp. laricio	51.1525	-0.836386	S25G5LLO	154	395	215	176	185	305	185	357	383	na	201	1
England	England	Abbotts Wood	Pinus nigra subsp. laricio	51.1525	-0.836386	PD307	166	380	212	174	183	305	185	357	405	244	201	2
England	England	Abbotts Wood	Pinus nigra subsp. laricio	51.1525	-0.836386	PD479	166	380	212	174	183	305	185	357	405	244	201	2
England	England	Abbotts Wood	Pinus nigra subsp. laricio	51.1525	-0.836386	PD142	166	401	215	174	185	305	185	335	383	223	201	2
England	England	Abbotts Wood	Pinus nigra subsp. laricio	51.1525	-0.836386	PD407	166	401	215	174	185	305	185	335	383	223	201	2
England	England	Abbotts Wood	Pinus nigra subsp. laricio	51.1525	-0.836386	PD089	166	401	215	174	185	305	185	357	383	223	201	2
England	England	Abbotts Wood	Pinus nigra subsp. laricio	51.1525	-0.836386	PD174	166	401	215	174	185	305	185	357	383	223	201	2
England	England	Abbotts Wood	Pinus nigra subsp. laricio	51.1525	-0.836386	PD257	166	401	215	174	185	305	185	357	383	223	201	2
England	England	Abbotts Wood	Pinus nigra subsp. laricio	51.1525	-0.836386	PD028	166	401	215	174	185	305	185	361	383	223	201	2
England	England	Abbotts Wood	Pinus nigra subsp. laricio	51.1525	-0.836386	PD052	166	401	215	174	185	305	185	na	383	223	201	2
England	England	Abbotts Wood	Pinus nigra subsp. laricio	51.1525	-0.836386	PD053	166	401	215	174	185	305	185	na	383	223	201	2
England	England	Abbotts Wood	Pinus nigra subsp. laricio	51.1525	-0.836386	PD063	166	401	215	174	185	305	185	na	383	223	201	2
England	England	Abbotts Wood	Pinus nigra subsp. laricio	51.1525	-0.836386	PD080	166	401	215	174	185	305	185	na	383	223	201	2
England	England	Abbotts Wood	Pinus nigra subsp. laricio	51.1525	-0.836386	PD084	166	401	215	174	185	305	185	na	383	223	201	2
England	England	Abbotts Wood	Pinus nigra subsp. laricio	51.1525	-0.836386	PD107	166	401	215	174	185	305	185	na	383	223	201	2
England	England	Abbotts Wood	Pinus nigra subsp. laricio	51.1525	-0.836386	PD109	166	401	215	174	185	305	185	na	383	223	201	2
England	England	Abbotts Wood	Pinus nigra subsp. laricio	51.1525	-0.836386	PD111	166	401	215	174	185	305	185	na	383	223	201	2
England	England	Abbotts Wood	Pinus nigra subsp. laricio	51.1525	-0.836386	PD122	166	401	215	174	185	305	185	na	383	223	201	2
England	England	Abbotts Wood	Pinus nigra subsp. laricio	51.1525	-0.836386	PD195	166	401	215	174	185	305	185	na	383	223	201	2
England	England	Abbotts Wood	Pinus nigra subsp. laricio	51.1525	-0.836386	PD216	166	401	215	174	185	305	185	na	383	223	201	2
England	England	Abbotts Wood	Pinus nigra subsp. laricio	51.1525	-0.836386	PD361	166	401	215	174	185	305	185	na	383	223	201	2
England	England	Abbotts Wood	Pinus nigra subsp. laricio	51.1525	-0.836386	PD373	166	401	215	174	185	305	185	na	383	223	201	2
England	England	Abbotts Wood	Pinus nigra subsp. laricio	51.1525	-0.836386	PD376	166	401	215	174	185	305	185	na	383	223	201	2
England	England	Abbotts Wood	Pinus nigra subsp. laricio	51.1525	-0.836386	PD383	166	401	215	174	185	305	185	na	383	223	201	2
England	England	Abbotts Wood	Pinus nigra subsp. laricio	51.1525	-0.836386	PD476	166	401	215	174	185	305	185	na	383	223	201	2
England	England	Abbotts Wood	Pinus nigra subsp. laricio	51.1525	-0.836386	PD477	166	401	215	174	185	305	185	na	383	223	201	2
England	England	Abbotts Wood	Pinus nigra subsp. laricio	51.1525	-0.836386	PD527	166	401	215	174	185	305	185	na	383	223	201	2
England	England	Abbotts Wood	Pinus nigra subsp. laricio	51.1525	-0.836386	PD212	168	380	212	174	181	305	185	361	401	223	201	2
England	England	Abbotts Wood	Pinus nigra subsp. laricio	51.1525	-0.836386	PD217	168	380	212	174	181	305	185	361	401	223	201	2
England	England	Abbotts Wood	Pinus nigra subsp. laricio	51.1525	-0.836386	PD474	168	380	212	174	181	305	185	361	401	223	201	2
England	England	Abbotts Wood	Pinus nigra subsp. laricio	51.1525	-0.836386	PD515	168	380	212	174	181	305	185	361	401	223	201	2
England	England	Abbotts Wood	Pinus nigra subsp. laricio	51.1525	-0.836386	PD317	168	401	215	174	185	305	185	na	383	223	201	2
England	England	Bedgebury	Pinus attenuata	51.078	0.457831	D64	146	380	212	174	179	303	195	361	405	223	201	2
England	England	Bedgebury	Pinus attenuata	51.078	0.457831	D60	146	380	254	174	185	305	185	357	319	237	201	1
England	England	Bedgebury	Pinus attenuata	51.078	0.457831	D56	146	392	230	174	183	305	195	357	401	237	201	1
England	England	Bedgebury	Pinus attenuata	51.078	0.457831	D63	146	392	230	174	183	305	195	357	401	237	201	1
England	England	Bedgebury	Pinus nigra subsp. salzmannii	51.078	0.457831	D410	146	392	254	174	183	305	195	357	401	251	201	2
England	England	Bedgebury	Pinus gerardiana	51.078	0.457831	D411	168	380	212	174	181	305	185	361	401	223	201	2
England	England	Bedgebury	Pinus sabiniana	51.078	0.457831	D406	146	380	212	174	179	303	195	361	405	223	201	2
England	England	Bedgebury	Pinus nigra subsp. pallasiana var pyramidata	51.078	0.457831	D415	146	392	230	174	183	305	195	357	401	237	201	1
England	England	Bedgebury	Pinus contorta	51.078	0.457831	D403	168	380	212	174	181	305	185	361	401	223	201	2
England	England	Bedgebury	Pinus contorta var. murrayana	51.078	0.457831	D407	168	380	212	174	181	305	185	361	401	223	201	2
England	England	Bedgebury	Pinus contorta var. murrayana	51.078	0.457831	D413	168	380	212	174	181	305	185	361	401	223	201	2
England	England	Bedgebury	Pinus ponderosa	51.078	0.457831	D416	168	380	212	174	181	305	185	361	401	223	201	2
England	England	Bedgebury	Pinus sabiniana	51.078	0.457831	D408	146	380	212	174	179	303	195	361	405	223	201	2
England	England	Bedgebury	Pinus sabiniana	51.078	0.457831	D404	146	380	212	174	179	303	195	361	405	223	201	2
England	England	Bedgebury	Pinus torreyana	51.078	0.457831	D405	146	395	212	174	181	305	181	361	367	223	201	1
England	England	Bedgebury	Pinus torreyana	51.078	0.457831	D391	146	395	212	174	181	305	181	361	367	223	201	1
England	England	Bedgebury	Pinus ponderosa	51.078	0.457831	D409	152	392	254	174	183	305	195	357	401	251	201	2
England	England	Bedgebury	Pinus coulteri	51.078	0.457831	D414	146	395	212	174	181	305	181	361	367	223	201	1
England	England	Bedgebury	Pinus elliottii	51.078	0.457831	D412	146	392	230	174	183	305	195	357	401	237	201	1
England	England	Bedgebury	Pinus muricata	51.078	0.457831	D389	146	380	212	174	179	303	195	361	405	223	201	1
England	England	Bedgebury	Pinus muricata	51.078	0.457831	D388	146	380	260	174	185	305	185	357	319	237	201	1
England	England	Bedgebury	Pinus brutia	51.078	0.457831	D390	146	380	254	174	185	305	185	357	401	237	201	2
England	England	Bedgebury	Pinus ponderosa	51.078	0.457831	D387	146	392	254	174	183	305	195	357	401	251	201	2
England	England	Bedgebury	Pinus halepensis	51.078	0.457831	D424	152	380	212	174	183	305	195	357	373	251	201	2
England	England	Bedgebury	Pinus halepensis	51.078	0.457831	D422	146	395	212	174	181	305	181	361	367	223	201	1
England	England	Bedgebury	Pinus sabiniana	51.078	0.457831	D423	146	392	230	174	183	305	195	357	401	237	201	1
England	England	Bedgebury	Pinus sabiniana	51.078	0.457831	D421	146	380	230	174	183	305	195	357	401	251	201	1
England	England	Bedgebury	Pinus coulteri	51.078	0.457831	D425	146	380	212	174	179	303	195	361	405	223	201	2
England	England	Bedgebury	Pinus nigra subsp. laricio	51.078	0.457831	D419	146	380	260	174	185	305	185	na	319	244	201	1
England	England	Bedgebury	Pinus coulteri	51.078	0.457831	D420	146	380	212	174	183	305	185	361	401	244	201	2
England	England	Bedgebury	Pinus coulteri	51.078	0.457831	D418	146	380	212	174	183	305	185	361	401	244	201	2
England	England	Bedgebury	Pinus nigra subsp. laricio	51.0725	0.492587	D52	168	380	212	174	181	305	185	361	401	223	201	2
England	England	Bedgebury	Pinus nigra subsp. laricio	51.0722	0.49708	D157	146	380	254	174	185	305	185	357	319	237	201	1
England	England	Bedgebury	Pinus nigra subsp. laricio	51.0722	0.49708	D155	168	380	212	174	181	305	185	361	401	223	201	2
England	England	Bedgebury	Pinus nigra subsp. laricio	51.0722	0.49708	D161	168	380	212	174	181	305	185	361	401	223	201	2
England	England	Central England	Pinus sylvestris	53.4885	-0.709094	D1275.1	146	395	212	176	185	305	185	357	367	na	201	1
England	England	Central England	Pinus sylvestris	53.4885	-0.709094	D1275.2	146	395	212	176	185	305	185	357	367	na	201	1
England	England	Delamere	Pinus sylvestris	53.2145	-2.60133	D1328	146	393	215	174	181	305	189	357	383	279	201	2
England	England	East Anglia	Pinus sylvestris	52.9205	1.14011	D1181	146	400	212	174	185	305	185	357	401	na	201	2
England	England	East Anglia	Pinus nigra subsp. laricio	52.0992	1.39162	D277	146	400	212	174	185	305	185	357	401	412	201	2
England	England	East Anglia	Pinus nigra subsp. laricio	52.0967	1.38833	D274	146	380	212	174	183	305	181	361	401	244	201	1
England	England	East Anglia	Pinus nigra subsp. laricio	52.8509	0.979509	D284	146	395	212	174	181	305	181	361	367	223	201	1
England	England	East Anglia	Pinus nigra subsp. laricio	52.7541	0.967426	D276	146	380	254	174	183	305	195	357	401	251	201	1
England	England	East Anglia	Pinus nigra subsp. laricio	52.7577	0.971203	D278	146	395	212	174	181	305	181	361	367	223	201	1
England	England	East Anglia	Pinus nigra subsp. laricio	52.7541	0.969653	D275	152	380	230	176	185	305	185	na	383	223	201	2
England	England	East Anglia	Pinus nigra subsp. laricio	52.62	0.649503	D283	168	380	212	174	181	305	185	361	401	223	201	2
England	England	East Anglia	Pinus nigra subsp. laricio	52.6192	0.653385	D281	152	395	212	174	185	305	193	357	367	na	201	na
England	England	East Anglia	Pinus nigra subsp. laricio	52.6164	0.63738	D279	168	380	212	174	181	305	185	361	401	223	201	2
England	England	East Anglia	Pinus nigra subsp. laricio	52.6172	0.643172	D280	152	380	212	174	183	305	197	357	337	237	201	2
England	England	East Anglia	Pinus nigra subsp. laricio	52.6161	0.651456	D282	168	380	212	174	181	305	185	361	401	223	201	2
England	England	East Anglia	Pinus nigra subsp. laricio	52.6216	0.684929	D289	168	380	212	174	181	305	185	361	401	223	201	2
England	England	East Anglia	Pinus nigra subsp. laricio	52.6081	0.699837	D291	146	392	254	174	183	305	195	357	401	251	201	2
England	England	East Anglia	Pinus nigra subsp. laricio	52.5047	0.631672	D300	146	392	254	174	183	305	195	357	401	251	201	2
England	England	East Anglia	Pinus nigra subsp. laricio	52.5047	0.631672	D299	152	393	215	174	183	305	189	357	383	223	201	1
England	England	East Anglia	Pinus nigra subsp. laricio	52.5003	0.644787	D301	168	380	212	174	181	305	185	361	401	223	201	2
England	England	East Anglia	Pinus sylvestris	52.4656	0.695035	D1192	152	393	215	174	183	305	189	357	383	223	201	1
England	England	East Anglia	Pinus nigra subsp. laricio	52.4887	0.68983	D308	146	380	254	174	183	305	185	357	401	237	201	2
England	England	East Anglia	Pinus nigra subsp. laricio	52.4887	0.68983	D307	168	380	212	174	181	305	185	361	401	223	201	2
England	England	East Anglia	Pinus nigra subsp. laricio	52.4797	0.691715	D304	146	380	200	174	185	303	195	357	401	230	201	2
England	England	East Anglia	Pinus nigra subsp. laricio	52.4797	0.691715	D303	168	380	212	174	181	305	185	361	401	223	201	2
England	England	East Anglia	Pinus sylvestris	52.4762	0.720526	D468	146	380	200	174	185	303	195	357	401	230	201	2
England	England	East Anglia	Pseudotsuga menziesii	52.4762	0.720526	D470	146	380	200	174	185	303	195	357	401	230	201	2
England	England	East Anglia	Picea sitchensis	52.4762	0.720526	D402	146	395	212	176	185	305	193	357	367	237	201	1
England	England	East Anglia	Pinus nigra subsp. laricio	52.4762	0.720526	D467	152	395	212	174	185	305	185	359	367	244	201	1
England	England	East Anglia	Pinus nigra subsp. laricio	52.4862	0.852749	D294	146	380	212	174	183	305	181	361	401	244	201	2
England	England	East Anglia	Pinus nigra subsp. laricio	52.4862	0.852749	D293	146	380	212	174	183	305	181	361	401	244	201	2
England	England	East Anglia	Pinus nigra subsp. laricio	52.484	0.845283	D286	146	380	200	174	185	303	195	357	401	230	201	2
England	England	East Anglia	Pinus nigra subsp. laricio	52.484	0.845283	D285	146	380	212	174	183	305	181	361	401	244	201	2
England	England	East Anglia	Pinus nigra subsp. laricio	52.4566	0.782958	D310	146	380	230	174	183	305	195	357	405	230	201	2
England	England	East Anglia	Pinus nigra subsp. laricio	52.4566	0.782958	D309	146	392	254	174	183	305	195	357	401	251	201	2
England	England	East Anglia	Pinus nigra subsp. laricio	52.4495	0.782873	D298	146	380	212	174	179	303	195	361	405	223	201	2
England	England	East Anglia	Pinus nigra subsp. laricio	52.4495	0.782873	D297	146	392	254	174	183	305	195	357	401	251	201	2
England	England	East Anglia	Pinus nigra subsp. laricio	52.4479	0.856159	D306	146	380	200	174	185	303	195	357	401	230	201	2
England	England	East Anglia	Pinus nigra subsp. laricio	52.4479	0.856159	D305	146	380	200	174	185	303	195	357	401	230	201	2
England	England	East Anglia	Pinus nigra subsp. laricio	52.4251	0.689167	D290	146	380	230	174	185	305	185	359	383	223	201	2
England	England	East Anglia	Pinus nigra subsp. laricio	52.424	0.663338	D296	168	380	212	174	181	305	185	361	401	223	201	2
England	England	East Anglia	Pinus nigra subsp. laricio	52.424	0.663338	D295	168	380	212	174	181	305	185	361	401	223	201	2
England	England	East Anglia	Pinus sylvestris	52.4156	0.700925	D1173	146	380	230	174	185	305	185	359	383	223	201	2
England	England	East Anglia	Pinus sylvestris	52.424	0.907335	D1197	146	380	200	174	185	303	195	357	401	230	201	2
England	England	East Anglia	Pinus sylvestris	52.4204	0.887461	D1204	146	380	200	174	185	303	195	357	401	230	201	2
England	England	East Anglia	Pinus sylvestris	52.351	0.529383	D1186	146	380	230	174	185	305	185	359	383	223	201	2
England	England	East Anglia	Pinus sylvestris	52.3465	0.704681	D1185	146	380	200	174	185	303	195	357	401	230	201	2
England	England	East Anglia	Pinus nigra subsp. laricio	52.3514	0.52622	D288	146	380	200	174	185	303	195	357	401	230	201	2
England	England	East Anglia	Pinus nigra subsp. laricio	52.3514	0.52622	D287	168	380	212	174	181	305	185	361	401	223	201	2
England	England	East Anglia	Pinus nigra subsp. laricio	52.3497	0.544918	D292	146	380	254	174	185	305	185	357	319	237	201	1
England	England	East Anglia	Pinus nigra subsp. laricio	52.7613	0.953481	D32	146	380	242	174	185	305	185	361	331	244	201	1
England	England	East Anglia	Pinus nigra subsp. laricio	52.5633	0.633616	D202	146	380	200	174	185	303	195	357	401	230	201	2
England	England	East Anglia	Pinus nigra subsp. laricio	52.5534	0.637257	D203	146	392	254	174	183	305	195	357	401	251	201	2
England	England	East Anglia	Pinus nigra subsp. laricio	52.4131	0.583814	D211	146	392	230	174	185	305	195	357	399	251	201	1
England	England	East Anglia	Pinus nigra subsp. laricio	52.4225	0.899014	D13	146	380	200	174	185	303	195	357	401	230	201	2
England	England	East Anglia	Pinus nigra subsp. laricio	52.4225	0.899014	D21	146	380	200	174	185	303	195	357	401	230	201	2
England	England	East Anglia	Pinus nigra subsp. laricio	52.4225	0.899014	D34	146	380	200	174	185	303	195	357	401	230	201	2
England	England	East Anglia	Pinus nigra subsp. laricio	52.4225	0.899014	D24	146	380	212	174	179	303	195	361	405	223	201	2
England	England	East Anglia	Pinus nigra subsp. laricio	52.4225	0.899014	D25	146	380	212	174	179	303	195	361	405	223	201	2
England	England	East Anglia	Pinus nigra subsp. laricio	52.4225	0.899014	D26	146	380	212	174	179	303	195	361	405	223	201	2
England	England	East Anglia	Pinus nigra subsp. laricio	52.4225	0.899014	D28	146	380	212	174	179	303	195	361	405	223	201	2
England	England	East Anglia	Pinus nigra subsp. laricio	52.4225	0.899014	D30	146	380	212	174	179	303	195	361	405	223	201	2
England	England	East Anglia	Pinus nigra subsp. laricio	52.4225	0.899014	D31	146	380	212	174	179	303	195	361	405	223	201	2
England	England	East Anglia	Pinus nigra subsp. laricio	52.4225	0.899014	D14	146	400	212	174	185	305	185	357	401	na	201	2
England	England	East Anglia	Pinus nigra subsp. laricio	52.4225	0.899014	D17	166	401	215	174	185	305	185	na	383	223	201	2
England	England	East Anglia	Pinus nigra subsp. laricio	52.4225	0.899014	D9	166	401	215	174	185	305	185	na	383	223	201	2
England	England	East Anglia	Pinus nigra subsp. laricio	52.4225	0.899014	D07	168	401	215	176	183	305	181	357	367	223	201	na
England	England	East Anglia	Pinus nigra subsp. laricio	52.708	1.27656	D200	146	400	212	174	185	305	185	357	401	na	201	2
England	England	East Anglia	Pinus nigra subsp. laricio	52.3388	0.67056	D171	146	380	200	174	185	303	195	357	401	230	201	2
England	England	East Anglia	Pinus nigra subsp. laricio	52.3388	0.67056	D204	146	380	200	174	185	303	195	357	401	230	201	2
England	England	East Anglia	Pinus nigra subsp. laricio	52.3388	0.67056	D172	146	380	212	174	179	303	195	361	405	223	201	2
England	England	East Anglia	Pinus nigra subsp. laricio	52.0822	1.44509	D201	146	380	260	176	185	305	181	361	315	244	201	1
England	England	East England	Pinus sylvestris	52.4764	0.661381	D1266	146	380	200	174	185	303	195	357	401	230	201	2
England	England	East England	Pinus sylvestris	52.4266	0.713233	D1274	146	380	200	174	185	303	195	357	401	230	201	2
England	England	East England	Pinus sylvestris	52.4303	0.688259	D1264	146	401	212	174	183	305	185	357	401	na	201	1
England	England	East England	Pinus sylvestris	52.3435	0.680578	D1271	146	380	200	174	185	303	195	357	401	230	201	2
England	England	Ewelme	Pinus nigra subsp. laricio	51.6191	-1.06795	D439	146	380	254	174	185	303	185	357	401	244	201	2
England	England	Forest of Dean	Pinus nigra subsp. laricio	51.8129	-2.59543	D67	154	380	212	174	185	305	185	359	367	223	201	2
England	England	Forest of Dean	Pinus nigra subsp. laricio	51.8116	-2.60352	D71	146	380	212	174	179	303	195	361	405	244	201	1
England	England	Forest of Dean	Pinus nigra subsp. laricio	51.8116	-2.60352	D70	146	395	212	176	185	305	195	357	395	216	201	2
England	England	Forest of Dean	Pinus nigra subsp. laricio	51.8296	-2.52633	D72	146	380	212	174	183	305	195	357	405	230	201	2
England	England	Forest of Dean	Pinus nigra subsp. laricio	51.8296	-2.52633	D73	146	380	212	174	183	305	195	357	405	230	201	1
England	England	Forest of Dean	Pinus nigra subsp. laricio	51.8452	-2.53831	D331	152	380	212	176	185	305	193	na	367	237	201	1
England	England	Forest of Dean	Pinus nigra subsp. laricio	51.772	-2.53138	D333	146	395	212	174	181	305	181	361	367	223	201	1
England	England	Forest of Dean	Pinus nigra subsp. laricio	51.7622	-2.54483	D330	152	395	212	174	185	305	185	359	315	244	201	1
England	England	Forest of Dean	Pinus nigra subsp. laricio	51.7636	-2.55041	D332	146	380	212	174	185	305	185	na	401	237	195	1
England	England	Forest of Dean	Pinus nigra subsp. laricio	51.9765	-2.3745	D101	146	380	212	174	179	303	195	361	405	223	201	1
England	England	Forest of Dean	Pinus nigra subsp. laricio	51.9765	-2.3745	D103	146	380	212	174	179	303	195	361	405	223	201	2
England	England	Forest of Dean	Pinus nigra subsp. laricio	51.9765	-2.3745	D100	168	380	212	174	181	305	185	361	401	223	201	2
England	England	Forest of Dean	Pinus nigra subsp. laricio	51.7887	-2.51178	D75	168	380	212	174	181	na	185	361	401	223	201	na
England	England	Forest of Dean	Pinus sylvestris	51.7848	-2.53896	D1184	146	395	212	174	181	305	181	361	367	223	201	1
England	England	Forest of Dean	Pinus nigra subsp. laricio	51.8184	-2.52542	D76	146	380	230	174	183	305	195	357	405	237	201	2
England	England	Forest of Dean	Pinus nigra subsp. laricio	51.8184	-2.52542	D77	146	380	230	174	183	305	195	357	405	237	201	2
England	England	Forest of Dean	Pinus nigra subsp. laricio	51.8158	-2.65914	D78	146	380	212	174	181	305	185	357	401	237	201	1
England	England	Forest of Dean	Pinus nigra subsp. laricio	51.8158	-2.65914	D81	146	392	254	174	183	305	195	357	401	251	201	2
England	England	Forest of Dean	Pinus nigra subsp. laricio	51.8158	-2.65914	D83	146	392	254	174	183	305	195	357	401	251	201	1
England	England	Forest of Dean	Pinus nigra subsp. laricio	51.8158	-2.65914	D84	146	392	254	174	183	305	195	357	401	251	201	1
England	England	Forest of Dean	Pinus nigra subsp. laricio	51.8158	-2.65914	D93	146	392	254	174	183	305	195	357	401	251	201	2
England	England	Forest of Dean	Pinus nigra subsp. laricio	51.8158	-2.65914	D94	146	392	254	174	183	305	195	357	401	251	201	2
England	England	Forest of Dean	Pinus nigra subsp. laricio	51.8158	-2.65914	D86	146	395	212	174	181	305	181	361	367	223	201	1
England	England	Forest of Dean	Pinus nigra subsp. laricio	51.8158	-2.65914	D89	146	395	212	174	181	305	181	361	367	223	201	1
England	England	Forest of Dean	Pinus nigra subsp. laricio	51.8158	-2.65914	D92	146	395	212	174	181	305	181	361	367	223	201	1
England	England	Forest of Dean	Pinus nigra subsp. laricio	51.7951	-2.65066	D97	146	380	212	174	181	305	185	na	401	237	201	1
England	England	Forest of Dean	Pseudotsuga menziesii	51.8644	-2.50028	D464	146	380	230	174	185	305	187	357	383	223	201	1
England	England	Forest of Dean	Picea abies	51.8644	-2.50028	D465.1	146	380	230	174	185	305	187	357	383	223	201	1
England	England	Forest of Dean	Picea abies	51.8644	-2.50028	D465.2	146	380	230	174	185	305	187	357	383	223	201	1
England	England	Forest of Dean	Pinus nigra subsp. laricio	51.6657	-1.62288	D701	146	388	212	174	183	305	193	na	367	321	201	na
England	England	Heathwood	Pinus nigra subsp. laricio	52.9188	-2.64552	D1329	146	395	212	174	181	305	181	361	367	223	201	1
England	England	Kielder	Pinus sylvestris	55.0515	-2.40674	D1203	152	395	215	174	185	305	181	335	315	223	201	2
England	England	Midlands	Pinus radiata	52.9938	-1.89658	D357	152	380	230	174	185	305	185	na	383	223	201	1
England	England	New Forest	Pinus nigra subsp. laricio	50.7011	-2.13632	D1198	168	380	212	174	181	305	185	361	401	223	201	2
England	England	New Forest	Pinus nigra subsp. laricio	50.8365	-1.65744	D216	146	380	200	174	185	303	195	357	401	230	201	2
England	England	New Forest	Pinus nigra subsp. laricio	50.8432	-1.66128	D217	146	380	200	174	185	303	195	357	401	230	201	2
England	England	New Forest	Pinus nigra subsp. laricio	50.8516	-1.66464	D218	146	380	200	174	185	303	195	357	401	230	201	2
England	England	New Forest	Pinus sylvestris	50.815	-1.84705	D1199	146	380	254	176	185	305	185	na	319	223	201	1
England	England	New Forest	Pinus nigra subsp. laricio	50.8955	-1.54536	D183	146	380	200	174	185	303	195	357	401	230	201	2
England	England	New Forest	Pinus nigra subsp. laricio	50.8955	-1.54536	D187	146	380	200	174	185	303	195	357	401	230	201	2
England	England	New Forest	Pinus nigra subsp. laricio	50.8955	-1.54536	D177	146	400	212	174	185	305	185	357	401	223	201	2
England	England	New Forest	Pinus nigra subsp. laricio	50.8843	-1.54632	D191	146	380	200	174	185	303	195	357	401	230	201	2
England	England	New Forest	Pinus nigra subsp. laricio	50.8843	-1.54632	D192	146	380	200	174	185	303	195	357	401	230	201	2
England	England	New Forest	Pinus nigra subsp. laricio	50.8116	-1.66139	D152	152	393	230	174	185	305	195	361	331	230	201	2
England	England	New Forest	Pinus nigra subsp. laricio	50.7361	-2.19112	D104	146	380	212	174	181	305	185	361	401	237	201	1
England	England	New Forest	Pinus nigra subsp. laricio	50.7319	-2.16645	D316	168	380	212	174	181	305	185	361	401	223	201	2
England	England	New Forest	Pinus nigra subsp. laricio	50.7177	-2.14409	D313	168	380	212	174	181	305	185	361	401	223	201	2
England	England	New Forest	Pinus nigra subsp. laricio	50.7177	-2.14409	D319	168	380	212	174	181	305	185	361	401	223	201	2
England	England	New Forest	Pinus nigra subsp. laricio	50.7162	-2.10444	D105	146	380	212	174	181	305	185	361	401	237	201	1
England	England	New Forest	Pinus nigra subsp. laricio	50.7162	-2.10444	D114	168	380	212	174	181	305	185	361	401	223	201	2
England	England	New Forest	Pinus nigra subsp. laricio	50.6917	-2.20477	D107	146	395	212	174	181	305	181	361	367	223	201	2
England	England	New Forest	Pinus nigra subsp. laricio	50.7292	-2.28747	D219	146	380	200	174	185	303	195	357	401	230	201	2
England	England	New Forest	Pinus nigra subsp. laricio	50.7128	-2.25483	D220	168	380	206	174	181	305	185	361	401	223	201	2
England	England	New Forest	Pinus nigra subsp. laricio	50.7115	-2.25678	D221	168	380	212	174	181	305	185	361	401	223	201	2
England	England	New Forest	Pinus nigra subsp. laricio	50.8846	-1.85435	D108	168	380	212	174	181	305	185	361	401	223	201	2
England	England	New Forest	Pinus nigra subsp. laricio	50.8855	-1.85623	D368	146	380	200	174	185	303	195	357	401	230	201	2
England	England	New Forest	Pinus nigra subsp. laricio	50.8801	-1.83133	D109	146	380	212	174	185	303	185	357	401	237	201	2
England	England	New Forest	Pinus nigra subsp. laricio	50.8738	-1.84418	D110	146	380	212	174	181	305	185	357	401	237	201	1
England	England	New Forest	Pinus nigra subsp. laricio	50.8738	-1.84418	D111	168	380	212	174	181	305	185	361	401	223	201	2
England	England	New Forest	Pinus nigra subsp. laricio	50.8737	-1.82763	D112	146	380	230	174	185	305	185	335	405	223	201	2
England	England	New Forest	Pinus nigra subsp. laricio	50.8686	-1.8414	D367	168	380	212	174	181	305	185	361	401	223	201	2
England	England	New Forest	Pinus nigra subsp. laricio	50.8577	-1.83571	D117	146	380	200	174	185	303	195	357	401	230	201	2
England	England	New Forest	Pinus nigra subsp. laricio	50.8577	-1.83571	D116	166	380	212	174	181	305	185	361	401	223	201	2
England	England	New Forest	Pinus nigra subsp. laricio	50.8219	-1.86676	D371	168	380	212	174	181	305	185	361	401	223	201	2
England	England	New Forest	Pinus nigra subsp. laricio	50.7741	-1.81304	D118	146	380	200	174	185	303	195	357	401	230	201	2
England	England	New Forest	Pinus nigra subsp. laricio	50.8116	-1.92746	D122	146	380	200	174	185	303	195	357	401	230	201	2
England	England	New Forest	Pinus nigra subsp. laricio	50.8116	-1.92746	D119	146	380	212	174	185	305	185	361	331	244	201	1
England	England	New Forest	Pinus nigra subsp. laricio	50.8136	-1.92214	D369	146	395	230	174	183	305	189	na	373	230	201	1
England	England	New Forest	Pinus nigra subsp. laricio	50.8223	-1.91159	D373	146	380	230	174	185	305	185	357	405	244	201	2
England	England	New Forest	Pinus nigra subsp. laricio	50.8137	-1.94157	D126	146	380	212	174	179	303	195	361	405	223	201	2
England	England	New Forest	Pinus nigra subsp. laricio	50.8137	-1.94157	D128	146	380	212	174	179	303	195	361	405	223	201	2
England	England	New Forest	Pinus nigra subsp. laricio	50.8137	-1.94157	D130	146	380	212	174	179	303	195	361	405	223	201	2
England	England	New Forest	Pinus nigra subsp. laricio	50.8137	-1.94157	D131	146	380	212	174	179	303	195	361	405	223	201	2
England	England	New Forest	Pinus nigra subsp. laricio	50.8137	-1.94157	D133	146	380	212	174	179	303	195	361	405	223	201	2
England	England	New Forest	Pinus nigra subsp. laricio	50.8137	-1.94157	D135	146	380	212	174	179	303	195	361	405	223	201	2
England	England	New Forest	Pinus nigra subsp. laricio	50.8137	-1.94157	D137	146	380	212	174	179	303	195	361	405	223	201	2
England	England	New Forest	Pinus nigra subsp. laricio	50.8139	-1.9361	D372	168	380	212	174	181	305	185	361	401	223	201	2
England	England	New Forest	Pinus nigra subsp. laricio	50.8322	-1.93084	D143	146	380	200	174	185	303	195	357	401	230	201	2
England	England	New Forest	Pinus nigra subsp. laricio	50.8322	-1.93084	D138	168	380	212	174	181	305	185	361	401	223	201	2
England	England	New Forest	Pinus nigra subsp. laricio	50.8322	-1.93084	D140	168	380	212	174	181	305	185	361	401	223	201	2
England	England	New Forest	Pinus nigra subsp. laricio	50.987	-1.95011	D147	146	395	212	174	181	305	181	361	367	223	201	1
England	England	New Forest	Pinus nigra subsp. laricio	50.987	-1.95011	D150	146	395	212	174	181	305	181	361	367	223	201	1
England	England	North West England	Pinus sylvestris	54.3657	-3.03029	D1194	146	401	215	176	185	307	185	357	383	237	201	2
England	England	North West England	Pinus nigra subsp. laricio	53.2452	-2.69802	D195	166	401	212	174	185	305	185	na	383	279	201	2
England	England	North West England	Pinus nigra subsp. laricio	53.2452	-2.69802	D198	166	401	212	174	185	305	185	na	383	279	201	2
England	England	North West England	Pinus nigra subsp. laricio	53.2401	-2.70829	D329	146	380	200	174	185	303	195	357	401	230	201	2
England	England	North West England	Pinus nigra subsp. laricio	53.242	-2.69282	D47	146	380	230	176	185	305	185	363	383	223	201	1
England	England	North West England	Pinus nigra subsp. laricio	53.242	-2.69282	D49	146	380	230	176	185	305	185	363	383	223	201	1
England	England	North West England	Pinus nigra subsp. laricio	53.242	-2.69282	D50	146	380	230	176	185	305	185	363	383	223	201	1
England	England	North West England	Pinus nigra subsp. laricio	53.2359	-2.69515	D248	152	395	230	174	181	305	193	335	367	223	201	2
England	England	North West England	Pinus nigra subsp. laricio	53.2321	-2.66853	D323	146	395	212	174	185	305	185	357	367	na	201	1
England	England	North West England	Pinus nigra subsp. laricio	53.2375	-2.65995	D322	146	400	215	176	185	305	193	363	367	314	201	2
England	England	North West England	Pinus nigra subsp. laricio	53.2286	-2.63616	D250	146	395	212	174	185	305	185	357	367	321	201	2
England	England	North West England	Pinus nigra subsp. laricio	53.2169	-2.65327	D327	146	401	215	174	183	305	185	357	383	na	201	1
England	England	North West England	Pinus nigra subsp. laricio	53.2077	-2.69257	D324	152	395	230	174	185	305	181	na	367	223	201	1
England	England	North West England	Pinus nigra subsp. laricio	53.213	-2.62764	D251	146	401	215	174	183	305	185	357	383	230	201	1
England	England	North West England	Pinus nigra subsp. laricio	53.235	-2.70327	D325	152	395	212	176	185	305	185	na	401	216	201	1
England	England	North West England	Pinus nigra subsp. laricio	53.2321	-2.70077	D326	152	395	212	176	185	305	185	na	401	216	201	1
England	England	North York Moors	Pinus contorta	54.2693	-0.679552	D215	146	380	212	176	183	305	185	na	367	223	201	1
England	England	North York Moors	Pinus sylvestris	54.3036	-1.08162	D1196	152	380	212	176	185	305	189	na	367	223	201	2
England	England	North York Moors	Pinus nigra subsp. laricio	54.2768	-0.66681	D245	154	393	212	174	185	305	181	357	383	na	201	2
England	England	North York Moors	Pinus sylvestris	54.2767	-0.655694	D1195	146	395	215	176	185	305	181	na	373	216	201	1
England	England	North York Moors	Pinus nigra subsp. laricio	54.0161	-0.957082	D241	152	395	212	174	183	307	185	357	367	na	201	1
England	England	North York Moors	Pinus nigra subsp. laricio	53.9095	-1.00571	D243	146	395	260	174	185	305	185	359	367	244	201	2
England	England	North York Moors	Pinus nigra subsp. laricio	53.9107	-1.00389	D242	146	401	215	174	183	305	185	357	383	na	201	1
England	England	North York Moors	Pinus nigra subsp. laricio	53.9098	-0.998473	D244	146	380	212	176	185	305	185	363	367	223	201	1
England	England	Northants	Pinus nigra subsp. laricio	52.5644	-0.596162	D247	162	401	215	174	183	303	201	357	401	223	201	1
England	England	Northants	Pinus nigra subsp. laricio	52.8606	-0.529314	D246	146	395	212	174	181	305	181	361	367	223	201	1
England	England	Peninsular	Pinus nigra subsp. laricio	51.1619	-3.47641	D235	146	380	212	176	185	305	193	363	367	237	201	1
England	England	Peninsular	Pinus nigra subsp. laricio	51.1599	-3.46975	D234	152	395	215	176	185	305	193	357	367	na	201	2
England	England	Peninsular	Pinus nigra subsp. laricio	51.1596	-3.4724	D239	146	380	212	174	185	305	185	357	401	237	201	1
England	England	Peninsular	Pinus nigra subsp. laricio	51.168	-3.26257	D238	154	395	215	174	185	305	195	361	367	244	201	2
England	England	Peninsular	Pinus nigra subsp. laricio	51.1674	-3.25979	D236	168	380	212	174	181	305	185	361	401	223	201	2
England	England	Peninsular	Pinus nigra subsp. laricio	51.0989	-3.11998	D237	146	395	212	174	181	305	181	361	367	223	201	1
England	England	Peninsular	Pinus nigra subsp. laricio	50.746	-2.97919	D233	154	395	215	174	185	305	195	361	367	244	201	2
England	England	Peninsular	Pinus nigra subsp. laricio	50.7532	-2.98626	D232	146	380	212	176	185	305	185	357	401	237	201	1
England	England	Peninsular	Pinus nigra subsp. laricio	50.6375	-3.57338	D240	146	395	212	174	181	305	181	361	367	223	201	1
England	England	Peninsular	Pinus sylvestris	50.8627	-3.92595	D1212	152	395	212	176	185	305	185	357	367	237	201	1
England	England	Private Lancashire County Council	Pinus sylvestris	53.8769	-2.66314	D1167.1	152	395	212	174	183	305	181	357	367	321	201	2
England	England	Private Lancashire County Council	Pinus sylvestris	53.8769	-2.66314	D1167.3	154	395	212	176	181	305	181	na	315	223	201	1
England	England	Private Lancashire County Council	Pinus sylvestris	53.8769	-2.66314	D1167.2	162	380	212	174	183	305	181	357	367	388	201	2
England	England	Rogate	Pinus nigra subsp. laricio	51.0324	-0.848794	LDTrogate_1.1	146	380	260	174	185	305	195	na	319	244	201	1
England	England	Rogate	Pinus nigra subsp. laricio	51.0324	-0.848794	LDTrogate_1.1_FB2	146	380	260	174	185	305	195	na	319	244	201	1
England	England	Rogate	Pinus nigra subsp. laricio	51.0326	-0.848191	LDTrogate_2.1	146	392	254	174	183	305	195	357	401	251	201	2
England	England	Royal Botanic Gardens, Wakehurst Place	Pinus arizonica	51.0694	-0.084151	D1187	146	392	254	174	183	305	195	357	401	251	201	2
England	England	S.E.E. Iron Hill	Pinus spp.	51.0614	-0.798787	D479	146	395	212	176	185	305	193	357	367	237	201	1
England	England	Sherwood & Lincs	Pinus nigra subsp. laricio	53.5048	-0.728848	D224	146	395	212	174	183	305	185	357	367	na	201	2
England	England	Sherwood & Lincs	Pinus nigra subsp. laricio	53.0633	-1.23586	D434	146	401	215	174	183	305	185	357	401	223	201	2
England	England	Sherwood & Lincs	Pinus nigra subsp. laricio	53.086	-1.0977	D435	146	392	254	174	183	305	195	357	401	251	201	2
England	England	Sherwood & Lincs	Pinus nigra subsp. laricio	53.0872	-1.11348	D433	146	395	212	176	185	307	185	357	367	216	201	2
England	England	Sherwood & Lincs	Pinus nigra subsp. laricio	53.0811	-1.11574	D436	154	401	212	176	183	305	185	na	367	na	201	2
England	England	Sherwood & Lincs	Pinus nigra subsp. laricio	53.0476	-1.12502	D427	146	395	212	174	185	305	185	na	383	223	201	2
England	England	Sherwood & Lincs	Pinus nigra subsp. laricio	53.0471	-1.12061	D429	146	393	254	174	183	305	195	357	401	251	201	2
England	England	South East England	Pinus nigra subsp. laricio	51.0326	-0.852026	D254	146	392	266	174	183	305	193	357	401	251	201	2
England	England	South East England	Pinus nigra subsp. laricio	51.0313	-0.853087	D253	146	380	200	174	185	303	195	357	401	230	201	2
England	England	South East England	Pinus nigra subsp. laricio	51.6876	-0.555147	D255	152	395	212	176	185	305	185	na	401	216	201	1
England	England	South East England	Pinus nigra subsp. laricio	51.6803	-0.644264	D256	146	380	200	174	185	303	195	357	401	230	201	2
England	England	South East England	Pinus nigra subsp. laricio	51.467	-1.06582	D252	146	380	200	174	185	303	195	357	401	230	201	2
England	England	South East England	Pinus nigra subsp. laricio	50.9808	0.645466	D257	146	380	254	174	185	305	185	357	319	237	201	1
England	England	South East England	Pinus nigra subsp. laricio	51.2186	0.899758	D335	146	380	260	174	187	305	185	357	354	244	201	1
England	England	South East England	Pinus nigra subsp. laricio	51.2173	0.907882	D334	144	380	212	174	179	303	195	361	405	223	201	2
England	England	South East England	Pinus spp.	51.1843	-0.850224	D503	146	380	200	174	185	303	195	357	401	230	201	2
England	England	South East England	Pinus torreyana	51.1799	-0.849989	D716	146	380	254	174	183	305	185	357	331	237	201	na
England	England	South East England	Pinus nigra subsp. laricio	51.1372	-1.01094	D668.3	146	380	212	174	185	305	185	363	383	223	201	2
England	England	South East England	Pinus nigra subsp. laricio	51.1372	-1.01094	D668.1	146	380	254	174	183	305	185	357	401	237	201	2
England	England	South East England	Pinus nigra subsp. laricio	51.1372	-1.01094	D668.4	146	380	254	174	185	305	195	357	401	223	201	2
England	England	South East England	Pinus nigra subsp. laricio	51.1372	-1.01094	D668.2	146	393	212	176	185	305	181	357	383	na	201	2
England	England	South England	Pinus sylvestris	51.0581	-0.80879	D1269	148	380	242	178	185	305	189	357	399	237	201	na
England	England	South England	Pinus sylvestris	51.184	-0.849746	D1162.1	146	380	200	174	185	303	195	357	401	230	201	2
England	England	South England	Pinus sylvestris	51.184	-0.849746	D1162.2	146	380	200	174	185	303	195	357	401	230	201	2
England	England	Stockbridge, Hants	Pinus nigra subsp. laricio	51.0721	-1.54249	D385	146	380	200	174	185	303	195	357	401	230	201	2
England	England	Stow Bedon	Pinus nigra subsp. laricio	52.5219	0.855781	LDTstow_bedon_pos11.2	146	380	200	174	185	303	195	357	401	230	201	2
England	England	Weasdale	Pinus sylvestris	54.4306	-2.48056	D1352.2	152	371	221	176	183	305	181	na	367	na	201	2
England	England	Weasdale	Pinus nigra calabrica	54.4303	-2.48167	D1354.2	152	380	212	174	183	307	181	357	367	335	201	1
England	England	Weasdale	Pinus mugo mughus	54.4303	-2.47972	D1357.1	152	380	212	176	183	305	185	357	401	406	201	2
England	England	Weasdale	Pinus mugo mughus	54.4303	-2.47972	D1357.2	152	380	212	176	183	305	185	357	401	422	201	2
England	England	Weasdale	Pinus radiata	54.4292	-2.48056	D1355.1	152	395	212	174	183	305	185	357	315	223	201	1
England	England	Weasdale	Pinus mugo	54.4325	-2.47889	D1332	152	395	212	174	183	305	185	357	365	223	201	2
England	England	Weasdale	Pinus contorta	54.4331	-2.47861	D1334.1	152	395	212	174	183	305	185	357	365	223	201	2
England	England	Weasdale	Pinus contorta	54.4331	-2.47861	D1334.2	152	395	212	174	183	305	185	357	365	223	201	2
England	England	Weasdale	Pinus nigra subsp. laricio	54.4331	-2.47861	D1335.2	152	395	212	174	183	305	185	357	365	223	201	2
England	England	Weasdale	Pinus sylvestris	54.4325	-2.48028	D1336	152	395	212	174	183	305	185	357	365	223	201	2
England	England	Weasdale	Pinus sylvestris	54.4325	-2.48028	D1337	152	395	212	174	183	305	185	357	365	223	201	2
England	England	Weasdale	Pinus sylvestris	54.4325	-2.48028	D1338	152	395	212	174	183	305	185	357	365	223	201	2
England	England	Weasdale	Pinus sylvestris	54.4325	-2.48028	D1339.1	152	395	212	174	183	305	185	357	365	223	201	2
England	England	Weasdale	Pinus sylvestris	54.4325	-2.48028	D1340.1	152	395	212	174	183	305	185	357	365	223	201	2
England	England	Weasdale	Pinus sylvestris	54.4325	-2.48028	D1340.2	152	395	212	174	183	305	185	357	365	223	201	2
England	England	Weasdale	Pinus sylvestris	54.4325	-2.48028	D1341.1	152	395	212	174	183	305	185	357	365	223	201	2
England	England	Weasdale	Pinus sylvestris	54.4325	-2.48028	D1341.2	152	395	212	174	183	305	185	357	365	223	201	2
England	England	Weasdale	Pinus spp.	54.4325	-2.47944	D1343.1	152	395	212	174	183	305	185	357	365	223	201	2
England	England	Weasdale	Pinus mugo subsp uncinata	54.4375	-2.46833	D1344	152	395	212	174	183	305	185	357	365	223	201	2
England	England	Weasdale	Pinus sylvestris	54.4317	-2.48083	D1359.2	152	395	212	174	183	305	185	357	365	223	201	2
England	England	Weasdale	Pinus sylvestris	54.4378	-2.46722	D1345	152	395	212	174	183	305	185	357	367	448	201	2
England	England	Weasdale	Pinus mugo subsp uncinata	54.4308	-2.47972	D1353.1	152	395	212	174	183	305	185	na	315	223	201	2
England	England	Weasdale	Pinus nigra calabrica	54.4292	-2.48028	D1356.2	152	395	212	174	183	305	185	na	315	223	201	2
England	England	Weasdale	Pinus nigra calabrica	54.4292	-2.48028	D1356.1	152	395	212	176	185	305	185	357	367	237	201	2
England	England	Weasdale	Pinus nigra	54.4303	-2.48056	D1348.2	152	395	212	176	185	307	185	na	367	223	201	1
England	England	Weasdale	Pinus sylvestris	54.4317	-2.48083	D1359.1	152	395	215	174	185	305	181	335	315	223	201	2
England	England	Weasdale	Pinus nigra subsp. laricio	54.4331	-2.47861	D1335.1	152	395	230	174	183	305	193	335	315	363	201	2
England	England	Weasdale	Pinus nigra	54.4303	-2.48056	D1347.2	152	395	230	174	183	305	193	335	315	378	201	2
England	England	Weasdale	Pinus nigra	54.4303	-2.48056	D1348.1	152	395	230	174	183	305	193	335	315	378	201	2
England	England	Weasdale	Pinus nigra	54.4303	-2.48056	D1347.1	152	401	215	174	181	305	185	357	367	378	201	1
England	England	Weasdale	Pinus sylvestris	54.4328	-2.47889	D1333.1	152	401	215	176	185	305	181	na	367	223	201	2
England	England	Weasdale	Pinus nigra calabrica	54.4303	-2.48167	D1354.1	154	395	212	174	183	305	181	357	383	399	201	1
England	England	Weasdale	Pinus sylvestris	54.4306	-2.48056	D1351	154	395	212	174	183	305	185	357	367	216	201	2
England	England	Weasdale	Pinus sylvestris	54.4306	-2.48056	D1352.1	154	395	212	174	183	305	185	357	367	216	201	2
England	England	Weasdale	Pinus spp.	54.4325	-2.47944	D1343.2	154	395	212	174	183	307	189	357	367	335	201	1
England	England	Weasdale	Pinus nigra calabrica	54.4381	-2.46944	D1342	154	395	212	176	183	305	181	357	367	na	201	1
England	England	Weasdale	Pinus sylvestris	54.4314	-2.48056	D1360	154	395	212	176	183	305	181	357	367	na	201	1
England	England	Weasdale	Pinus sylvestris	54.4328	-2.47889	D1333.2	154	395	215	174	183	305	185	na	367	223	201	2
England	England	Weasdale	Pinus sylvestris	54.4325	-2.48028	D1339.2	154	395	215	176	183	305	181	335	315	na	201	2
England	England	Weasdale	Pinus banksiana	54.4325	-2.47667	D1346.1	166	380	254	174	183	305	185	na	401	216	201	1
England	England	Weasdale	Pinus banksiana	54.4325	-2.47667	D1346.2	166	380	254	174	183	305	185	na	401	216	201	1
England	England	Weasdale	Pinus radiata	54.4292	-2.48056	D1355.2	na	395	212	174	183	na	185	na	315	223	201	2
England	England	Weasdale	Pinus nigra calabrica	54.4314	-2.47806	D1330.1	152	395	212	174	185	305	185	363	315	223	201	2
England	England	Weasdale	Pinus nigra calabrica	54.4314	-2.47806	D1330.2	146	395	212	176	185	305	193	357	367	237	201	1
England	England	Weasdale	Pinus radiata	54.4386	-2.46833	D1331.1	146	392	254	174	183	305	195	357	401	251	201	2
England	England	Weasdale	Pinus radiata	54.4386	-2.46833	D1331.2	146	392	254	174	183	305	195	357	401	251	201	2
England	England	Weasdale	Pinus sylvestris	54.4472	-2.48056	D1350.1	146	395	212	176	183	305	181	357	367	356	201	2
England	England	Weasdale	Pinus sylvestris	54.4472	-2.48056	D1350.2	146	395	212	176	183	305	181	357	367	356	201	2
England	England	Weasdale	Pinus mugo subsp uncinata	54.4306	-2.48056	D1349	146	395	212	176	185	305	193	357	367	237	201	1
England	England	Weasdale	Pinus mugo subsp uncinata	54.4308	-2.47972	D1353.2	146	395	212	176	185	305	193	357	367	237	201	1
England	England	Weasdale	Pinus radiata	54.4303	-2.47972	D1358.1	146	395	212	176	185	305	193	357	367	237	201	1
England	England	Weasdale	Pinus radiata	54.4303	-2.47972	D1358.2	146	395	212	176	185	305	193	357	367	237	201	1
England	England	Weasdale	Pinus radiata	54.4303	-2.47972	D1358.3	146	395	212	176	185	305	193	357	367	237	201	1
England	England	Weasdale	Pinus radiata	54.4303	-2.47972	D1358.4	146	395	212	176	185	305	193	357	367	237	201	1
England	England	West England	Pinus sylvestris	50.6435	-4.12711	D1270	146	380	215	174	183	305	181	na	383	223	201	na
England	England	West Midlands	Pinus nigra subsp. laricio	52.7371	-2.01545	D229	146	381	212	174	181	303	191	361	387	258	201	2
England	England	West Midlands	Pinus nigra subsp. laricio	52.7835	-2.00092	D225	152	395	212	174	185	303	181	na	369	279	201	1
England	England	West Midlands	Pinus nigra subsp. laricio	52.7679	-2.00629	D228	152	395	212	176	185	305	185	na	401	216	201	1
England	England	West Midlands	Pinus nigra subsp. laricio	52.7477	-1.99625	D342	152	380	230	176	183	305	185	na	383	223	201	1
England	England	West Midlands	Pinus nigra subsp. laricio	52.746	-1.99642	D338	154	400	215	174	181	305	187	na	383	223	201	1
England	England	West Midlands	Pinus nigra subsp. laricio	52.7403	-2.00858	D341	146	380	212	174	185	305	185	na	401	237	195	1
England	England	West Midlands	Pinus nigra subsp. laricio	52.7396	-2.01195	D231	146	380	230	174	183	305	195	357	405	230	201	2
England	England	West Midlands	Pinus nigra subsp. laricio	52.7513	-2.04221	D230	166	380	215	176	181	307	189	na	367	223	195	2
England	England	West Midlands	Pinus nigra subsp. laricio	52.7293	-1.96026	D345	146	380	212	174	179	303	195	361	405	223	201	2
England	England	West Midlands	Pinus nigra subsp. laricio	52.7287	-1.95848	D344	168	380	212	174	181	305	185	361	401	223	201	2
England	England	West Midlands	Pinus nigra subsp. laricio	52.7224	-1.96781	D343	146	380	215	174	185	303	195	361	401	237	201	1
England	England	West Midlands	Pinus nigra subsp. laricio	52.7232	-1.96864	D340	146	380	200	174	185	303	195	357	401	230	201	2
England	England	West Midlands	Pinus nigra subsp. laricio	52.7228	-1.98154	D346	152	380	230	174	185	305	193	na	383	223	201	1
England	England	West Midlands	Pinus nigra subsp. laricio	52.7161	-1.98068	D339	152	395	212	174	183	305	193	na	401	223	201	1
England	England	West Midlands	Pinus nigra subsp. laricio	52.7158	-1.96826	D347	146	401	215	174	183	305	185	357	383	na	201	1
England	England	West Midlands	Pinus nigra subsp. laricio	52.8158	-1.82391	D226	146	380	212	174	185	305	185	363	383	223	201	2
England	England	West Midlands	Pinus nigra subsp. laricio	52.7783	-1.44328	D227	166	401	212	174	185	305	185	na	383	279	201	2
England	England	West Midlands	Pinus nigra subsp. laricio	52.4595	-1.62194	D38.2	146	392	254	174	183	305	195	357	401	251	201	2
England	England	West Midlands	Pinus nigra subsp. laricio	52.4595	-1.62194	D39	146	392	254	174	183	305	195	357	401	251	201	2
England	England	West Midlands	Pinus nigra subsp. laricio	52.4595	-1.62194	D38.1	146	392	254	174	183	305	195	na	401	251	201	2
England	England	West Midlands	Pinus nigra subsp. laricio	52.7242	-1.93357	D37	146	380	254	174	183	305	185	363	401	244	201	2
England	England	West Midlands	Pinus nigra subsp. laricio	52.9047	-2.37926	D36	146	395	212	176	185	305	185	na	367	na	201	na
England	England	Westonbirt	Pinus radiata	51.6044	-2.22998	D42	146	395	212	174	181	305	181	361	367	223	201	1
England	England	Wykeham	Pinus nigra subsp. laricio	54.2777	-0.558164	D707.1	146	395	230	174	183	305	185	359	373	230	201	1
England	England	Wykeham	Pinus nigra subsp. laricio	54.2777	-0.558164	D707.2	154	380	212	174	181	303	187	363	331	230	201	2
England	England	Yorkshire	Pinus sylvestris	53.9146	-0.989497	D1267	146	382	212	172	185	305	191	na	389	223	201	2
England	England	Yorkshire	Pinus sylvestris	54.3371	-0.66466	D1273	152	395	230	174	185	305	185	357	367	504	201	1
Finland	Finland	Ähtäri - Finsko	Pinus sylvestris	62.5618	24.0848	CZ_24	142	373	212	174	181	303	181	357	341	237	201	2
Finland	Finland	Phytää	Pinus sylvestris	60.509	26.557	ES4516	150	400	212	174	181	303	191	363	331	258	201	1
Finland	Finland	Pyhtää- Finsko	Pinus sylvestris	60.4936	26.5413	CZ_67	152	381	212	174	181	301	185	371	411	279	201	2
Finland	Finland	Rautalamapi	Pinus sylvestris	62.6536	26.6682	ES4513	154	380	194	174	181	301	185	359	387	237	201	2
Finland	Finland	Ristiina	Pinus sylvestris	61.4974	27.3508	ES4515	152	395	212	174	181	303	187	365	385	223	201	2
Finland	Finland	Sieväkari	Pinus sylvestris	66.3664	26.7344	ES4512	162	380	194	157	183	305	187	357	387	279	201	1
Finland	Finland	Suonenjoki district, Paasvedentie street	Pinus sylvestris	62.5562	27.3493	37533_Fin_2.1	146	395	230	174	183	305	185	357	383	216	201	1
Finland	Finland	Suonenjoki district, Paasvedentie street	Pinus sylvestris	62.5562	27.3493	37532_Fin1	152	380	194	174	181	303	187	361	319	237	201	1
Finland	Finland	Suonenjoki district, Paasvedentie street	Pinus sylvestris	62.5562	27.3493	37964_Fin_2.4	154	380	194	174	181	303	189	353	387	230	201	1
Finland	Finland	Suonenjoki district, Paasvedentie street	Pinus sylvestris	62.5562	27.3493	37536_Fin_3.1	154	387	194	174	181	303	181	359	387	216	201	2
Finland	Finland	Suonenjoki district, Paasvedentie street	Pinus sylvestris	62.5562	27.3493	37537_Fin_3.2	154	387	194	174	181	303	181	359	387	216	201	2
Finland	Finland	Suonenjoki district, Paasvedentie street	Pinus sylvestris	62.5562	27.3493	37538_Fin_3.3	154	387	194	174	181	303	181	359	387	216	201	2
Finland	Finland	Suonenjoki district, Paasvedentie street	Pinus sylvestris	62.5562	27.3493	37535_Fin_2.3	164	365	212	174	181	305	189	359	331	230	201	1
Finland	Finland	Suonenjoki district, Paasvedentie street	Pinus sylvestris	62.5562	27.3493	37534_Fin_2.2	164	380	212	172	181	305	189	359	387	230	201	1
Finland	Finland	Suonenjoki- Finsko	Pinus sylvestris	62.6351	27.1118	CZ_68	154	365	194	174	181	303	189	365	315	230	201	2
Finland	Finland	Suonennjoki	Pinus sylvestris	62.637	27.0592	ES4557	146	391	212	172	183	305	191	379	349	251	201	1
Finland	Finland	Suonennjoki	Pinus sylvestris	62.637	27.0592	ES4569	150	395	194	174	181	305	187	357	387	266	201	2
Finland	Finland	Suonennjoki	Pinus sylvestris	62.637	27.0592	ES4558	150	400	212	174	183	305	189	353	335	237	201	1
Finland	Finland	Suonennjoki	Pinus sylvestris	62.637	27.0592	ES4555	152	374	194	174	183	303	185	355	331	216	201	1
Finland	Finland	Suonennjoki	Pinus sylvestris	62.637	27.0592	ES4556	152	388	188	174	181	305	187	365	387	237	201	1
Finland	Finland	Suonennjoki	Pinus sylvestris	62.6404	27.0673	ES4514	152	390	194	174	181	305	181	359	331	237	201	2
Finland	Finland	Suonennjoki	Pinus sylvestris	62.637	27.0592	ES4553	152	403	194	174	181	303	189	359	338	230	201	2
Finland	Finland	Suonennjoki	Pinus sylvestris	62.637	27.0592	ES4552	152	na	194	174	181	303	191	359	387	216	201	2
Finland	Finland	Suonennjoki	Pinus sylvestris	62.637	27.0592	ES4571	154	365	194	174	na	303	181	359	395	244	201	1
Finland	Finland	Suonennjoki	Pinus sylvestris	62.637	27.0592	ES4570	156	388	194	174	181	303	191	359	387	223	201	1
Finland	Finland	Suonennjoki	Pinus sylvestris	62.637	27.0592	ES4554	156	393	194	176	183	305	189	357	417	216	195	1
France	France Brittany	Brittany, Site 10	Pinus nigra subsp. laricio	48.3758	-3.70583	D938	146	380	212	174	183	305	197	361	319	258	201	1
France	France Brittany	Brittany, Site 10	Pinus nigra subsp. laricio	48.3758	-3.70583	D986	146	392	230	174	183	305	193	357	401	251	201	1
France	France Brittany	Brittany, Site 10	Pinus nigra subsp. laricio	48.3758	-3.70583	D939	146	395	212	174	181	305	181	361	367	223	201	1
France	France Brittany	Brittany, Site 10	Pinus nigra subsp. laricio	48.3758	-3.70583	D942	146	395	212	174	181	305	181	361	367	223	201	1
France	France Brittany	Brittany, Site 10	Pinus nigra subsp. laricio	48.3758	-3.70583	D943	146	395	212	174	181	305	181	361	367	223	201	1
France	France Brittany	Brittany, Site 10	Pinus nigra subsp. laricio	48.3758	-3.70583	D945	146	395	212	174	181	305	181	361	367	223	201	1
France	France Brittany	Brittany, Site 10	Pinus nigra subsp. laricio	48.3758	-3.70583	D949	146	395	212	174	181	305	181	361	367	223	201	1
France	France Brittany	Brittany, Site 10	Pinus nigra subsp. laricio	48.3758	-3.70583	D950	146	395	212	174	181	305	181	361	367	223	201	1
France	France Brittany	Brittany, Site 10	Pinus nigra subsp. laricio	48.3758	-3.70583	D951	146	395	212	174	181	305	181	361	367	223	201	1
France	France Brittany	Brittany, Site 10	Pinus nigra subsp. laricio	48.3758	-3.70583	D952	146	395	212	174	181	305	181	361	367	223	201	1
France	France Brittany	Brittany, Site 10	Pinus nigra subsp. laricio	48.3758	-3.70583	D953	146	395	212	174	181	305	181	361	367	223	201	1
France	France Brittany	Brittany, Site 10	Pinus nigra subsp. laricio	48.3758	-3.70583	D954	146	395	212	174	181	305	181	361	367	223	201	1
France	France Brittany	Brittany, Site 10	Pinus nigra subsp. laricio	48.3758	-3.70583	D955	146	395	212	174	181	305	181	361	367	223	201	1
France	France Brittany	Brittany, Site 10	Pinus nigra subsp. laricio	48.3758	-3.70583	D956	146	395	212	174	181	305	181	361	367	223	201	1
France	France Brittany	Brittany, Site 10	Pinus nigra subsp. laricio	48.3758	-3.70583	D957	146	395	212	174	181	305	181	361	367	223	201	1
France	France Brittany	Brittany, Site 10	Pinus nigra subsp. laricio	48.3758	-3.70583	D958	146	395	212	174	181	305	181	361	367	223	201	1
France	France Brittany	Brittany, Site 10	Pinus nigra subsp. laricio	48.3758	-3.70583	D959	146	395	212	174	181	305	181	361	367	223	201	1
France	France Brittany	Brittany, Site 10	Pinus nigra subsp. laricio	48.3758	-3.70583	D960	146	395	212	174	181	305	181	361	367	223	201	1
France	France Brittany	Brittany, Site 10	Pinus nigra subsp. laricio	48.3758	-3.70583	D961	146	395	212	174	181	305	181	361	367	223	201	1
France	France Brittany	Brittany, Site 10	Pinus nigra subsp. laricio	48.3758	-3.70583	D963	146	395	212	174	181	305	181	361	367	223	201	1
France	France Brittany	Brittany, Site 10	Pinus nigra subsp. laricio	48.3758	-3.70583	D964	146	395	212	174	181	305	181	361	367	223	201	1
France	France Brittany	Brittany, Site 10	Pinus nigra subsp. laricio	48.3758	-3.70583	D965	146	395	212	174	181	305	181	361	367	223	201	1
France	France Brittany	Brittany, Site 10	Pinus nigra subsp. laricio	48.3758	-3.70583	D966	146	395	212	174	181	305	181	361	367	223	201	1
France	France Brittany	Brittany, Site 10	Pinus nigra subsp. laricio	48.3758	-3.70583	D967	146	395	212	174	181	305	181	361	367	223	201	1
France	France Brittany	Brittany, Site 10	Pinus nigra subsp. laricio	48.3758	-3.70583	D968	146	395	212	174	181	305	181	361	367	223	201	1
France	France Brittany	Brittany, Site 10	Pinus nigra subsp. laricio	48.3758	-3.70583	D969	146	395	212	174	181	305	181	361	367	223	201	1
France	France Brittany	Brittany, Site 10	Pinus nigra subsp. laricio	48.3758	-3.70583	D970	146	395	212	174	181	305	181	361	367	223	201	1
France	France Brittany	Brittany, Site 10	Pinus nigra subsp. laricio	48.3758	-3.70583	D971	146	395	212	174	181	305	181	361	367	223	201	1
France	France Brittany	Brittany, Site 10	Pinus nigra subsp. laricio	48.3758	-3.70583	D972	146	395	212	174	181	305	181	361	367	223	201	1
France	France Brittany	Brittany, Site 10	Pinus nigra subsp. laricio	48.3758	-3.70583	D973	146	395	212	174	181	305	181	361	367	223	201	1
France	France Brittany	Brittany, Site 10	Pinus nigra subsp. laricio	48.3758	-3.70583	D974	146	395	212	174	181	305	181	361	367	223	201	1
France	France Brittany	Brittany, Site 10	Pinus nigra subsp. laricio	48.3758	-3.70583	D975	146	395	212	174	181	305	181	361	367	223	201	1
France	France Brittany	Brittany, Site 10	Pinus nigra subsp. laricio	48.3758	-3.70583	D976	146	395	212	174	181	305	181	361	367	223	201	1
France	France Brittany	Brittany, Site 10	Pinus nigra subsp. laricio	48.3758	-3.70583	D977	146	395	212	174	181	305	181	361	367	223	201	1
France	France Brittany	Brittany, Site 10	Pinus nigra subsp. laricio	48.3758	-3.70583	D978	146	395	212	174	181	305	181	361	367	223	201	1
France	France Brittany	Brittany, Site 10	Pinus nigra subsp. laricio	48.3758	-3.70583	D980	146	395	212	174	181	305	181	361	367	223	201	1
France	France Brittany	Brittany, Site 10	Pinus nigra subsp. laricio	48.3758	-3.70583	D981	146	395	212	174	181	305	181	361	367	223	201	1
France	France Brittany	Brittany, Site 10	Pinus nigra subsp. laricio	48.3758	-3.70583	D982	146	395	212	174	181	305	181	361	367	223	201	1
France	France Brittany	Brittany, Site 10	Pinus nigra subsp. laricio	48.3758	-3.70583	D984	146	395	212	174	181	305	181	361	367	223	201	1
France	France Brittany	Brittany, Site 10	Pinus nigra subsp. laricio	48.3758	-3.70583	D985	146	395	212	174	181	305	181	361	367	223	201	1
France	France Brittany	Brittany, Site 10	Pinus nigra subsp. laricio	48.3758	-3.70583	D987	146	395	212	174	181	305	181	361	367	223	201	1
France	France Brittany	Brittany, Site 10	Pinus nigra subsp. laricio	48.3758	-3.70583	D988	146	395	212	174	181	305	181	361	367	223	201	1
France	France Brittany	Brittany, Site 10	Pinus nigra subsp. laricio	48.3758	-3.70583	D944	146	395	212	174	181	305	181	361	367	223	216	1
France	France Brittany	Brittany, Site 10	Pinus nigra subsp. laricio	48.3758	-3.70583	D940	152	380	212	174	185	305	185	357	337	237	201	1
France	France Brittany	Brittany, Site 10	Pinus nigra subsp. laricio	48.3758	-3.70583	D948	152	380	212	174	185	305	185	357	337	237	201	1
France	France Brittany	Brittany, Site 10	Pinus nigra subsp. laricio	48.3758	-3.70583	D962	152	380	212	174	185	305	185	357	337	237	201	1
France	France Brittany	Brittany, Site 10	Pinus nigra subsp. laricio	48.3758	-3.70583	D979	152	380	212	174	185	305	185	357	337	237	201	1
France	France Brittany	Brittany, Site 10	Pinus nigra subsp. laricio	48.3758	-3.70583	D983	152	380	212	174	185	305	185	357	337	237	201	1
France	France Brittany	Brittany, Site 10	Pinus nigra subsp. laricio	48.3758	-3.70583	D941	152	380	254	174	183	303	201	361	373	258	201	2
France	France Brittany	Brittany, Site 10	Pinus nigra subsp. laricio	48.3758	-3.70583	D946	152	380	254	174	183	303	201	361	373	258	201	2
France	France Brittany	Brittany, Site 10	Pinus nigra subsp. laricio	48.3758	-3.70583	D947	152	380	254	174	183	305	201	357	373	237	201	2
France	France Brittany	Brittany, Site 10	Pinus nigra subsp. laricio	48.3758	-3.70583	D937	166	380	236	174	185	305	195	na	405	244	201	2
France	France Brittany	Brittany, Site 11	Pinus nigra subsp. laricio	48.3833	-3.70333	D1089	146	380	212	174	185	305	195	357	401	237	201	1
France	France Brittany	Brittany, Site 11	Pinus nigra subsp. laricio	48.3833	-3.70333	D1056	146	380	254	174	183	305	185	357	401	237	201	2
France	France Brittany	Brittany, Site 11	Pinus nigra subsp. laricio	48.3833	-3.70333	D1062	146	380	254	174	185	305	185	361	401	251	201	1
France	France Brittany	Brittany, Site 11	Pinus nigra subsp. laricio	48.3833	-3.70333	D1075	146	392	230	174	183	305	195	357	401	251	201	1
France	France Brittany	Brittany, Site 11	Pinus nigra subsp. laricio	48.3833	-3.70333	D1050	146	395	212	174	181	305	181	361	367	223	201	1
France	France Brittany	Brittany, Site 11	Pinus nigra subsp. laricio	48.3833	-3.70333	D1052	146	395	212	174	181	305	181	361	367	223	201	1
France	France Brittany	Brittany, Site 11	Pinus nigra subsp. laricio	48.3833	-3.70333	D1053	146	395	212	174	181	305	181	361	367	223	201	1
France	France Brittany	Brittany, Site 11	Pinus nigra subsp. laricio	48.3833	-3.70333	D1054	146	395	212	174	181	305	181	361	367	223	201	1
France	France Brittany	Brittany, Site 11	Pinus nigra subsp. laricio	48.3833	-3.70333	D1055	146	395	212	174	181	305	181	361	367	223	201	1
France	France Brittany	Brittany, Site 11	Pinus nigra subsp. laricio	48.3833	-3.70333	D1058	146	395	212	174	181	305	181	361	367	223	201	1
France	France Brittany	Brittany, Site 11	Pinus nigra subsp. laricio	48.3833	-3.70333	D1063	146	395	212	174	181	305	181	361	367	223	201	1
France	France Brittany	Brittany, Site 11	Pinus nigra subsp. laricio	48.3833	-3.70333	D1066	146	395	212	174	181	305	181	361	367	223	201	1
France	France Brittany	Brittany, Site 11	Pinus nigra subsp. laricio	48.3833	-3.70333	D1067	146	395	212	174	181	305	181	361	367	223	201	1
France	France Brittany	Brittany, Site 11	Pinus nigra subsp. laricio	48.3833	-3.70333	D1068	146	395	212	174	181	305	181	361	367	223	201	1
France	France Brittany	Brittany, Site 11	Pinus nigra subsp. laricio	48.3833	-3.70333	D1069	146	395	212	174	181	305	181	361	367	223	201	1
France	France Brittany	Brittany, Site 11	Pinus nigra subsp. laricio	48.3833	-3.70333	D1070	146	395	212	174	181	305	181	361	367	223	201	1
France	France Brittany	Brittany, Site 11	Pinus nigra subsp. laricio	48.3833	-3.70333	D1072	146	395	212	174	181	305	181	361	367	223	201	1
France	France Brittany	Brittany, Site 11	Pinus nigra subsp. laricio	48.3833	-3.70333	D1073	146	395	212	174	181	305	181	361	367	223	201	1
France	France Brittany	Brittany, Site 11	Pinus nigra subsp. laricio	48.3833	-3.70333	D1074	146	395	212	174	181	305	181	361	367	223	201	1
France	France Brittany	Brittany, Site 11	Pinus nigra subsp. laricio	48.3833	-3.70333	D1076	146	395	212	174	181	305	181	361	367	223	201	1
France	France Brittany	Brittany, Site 11	Pinus nigra subsp. laricio	48.3833	-3.70333	D1077	146	395	212	174	181	305	181	361	367	223	201	1
France	France Brittany	Brittany, Site 11	Pinus nigra subsp. laricio	48.3833	-3.70333	D1078	146	395	212	174	181	305	181	361	367	223	201	1
France	France Brittany	Brittany, Site 11	Pinus nigra subsp. laricio	48.3833	-3.70333	D1080	146	395	212	174	181	305	181	361	367	223	201	1
France	France Brittany	Brittany, Site 11	Pinus nigra subsp. laricio	48.3833	-3.70333	D1081	146	395	212	174	181	305	181	361	367	223	201	1
France	France Brittany	Brittany, Site 11	Pinus nigra subsp. laricio	48.3833	-3.70333	D1082	146	395	212	174	181	305	181	361	367	223	201	1
France	France Brittany	Brittany, Site 11	Pinus nigra subsp. laricio	48.3833	-3.70333	D1083	146	395	212	174	181	305	181	361	367	223	201	1
France	France Brittany	Brittany, Site 11	Pinus nigra subsp. laricio	48.3833	-3.70333	D1084	146	395	212	174	181	305	181	361	367	223	201	1
France	France Brittany	Brittany, Site 11	Pinus nigra subsp. laricio	48.3833	-3.70333	D1085	146	395	212	174	181	305	181	361	367	223	201	1
France	France Brittany	Brittany, Site 11	Pinus nigra subsp. laricio	48.3833	-3.70333	D1086	146	395	212	174	181	305	181	361	367	223	201	1
France	France Brittany	Brittany, Site 11	Pinus nigra subsp. laricio	48.3833	-3.70333	D1087	146	395	212	174	181	305	181	361	367	223	201	1
France	France Brittany	Brittany, Site 11	Pinus nigra subsp. laricio	48.3833	-3.70333	D1088	146	395	212	174	181	305	181	361	367	223	201	1
France	France Brittany	Brittany, Site 11	Pinus nigra subsp. laricio	48.3833	-3.70333	D1090	146	395	212	174	181	305	181	361	367	223	201	1
France	France Brittany	Brittany, Site 11	Pinus nigra subsp. laricio	48.3833	-3.70333	D1091	146	395	212	174	181	305	181	361	367	223	201	1
France	France Brittany	Brittany, Site 11	Pinus nigra subsp. laricio	48.3833	-3.70333	D1094	146	395	212	174	181	305	181	361	367	223	201	1
France	France Brittany	Brittany, Site 11	Pinus nigra subsp. laricio	48.3833	-3.70333	D1095	146	395	212	174	181	305	181	361	367	223	201	1
France	France Brittany	Brittany, Site 11	Pinus nigra subsp. laricio	48.3833	-3.70333	D1097	146	395	212	174	181	305	181	361	367	223	201	1
France	France Brittany	Brittany, Site 11	Pinus nigra subsp. laricio	48.3833	-3.70333	D1098	146	395	212	174	181	305	181	361	367	223	201	1
France	France Brittany	Brittany, Site 11	Pinus nigra subsp. laricio	48.3833	-3.70333	D1099	146	395	212	174	181	305	181	361	367	223	201	1
France	France Brittany	Brittany, Site 11	Pinus nigra subsp. laricio	48.3833	-3.70333	D1100	146	395	212	174	181	305	181	361	367	223	201	1
France	France Brittany	Brittany, Site 11	Pinus nigra subsp. laricio	48.3833	-3.70333	D1101	146	395	212	174	181	305	181	361	367	223	201	1
France	France Brittany	Brittany, Site 11	Pinus nigra subsp. laricio	48.3833	-3.70333	D1065	146	395	230	174	183	305	195	361	367	251	201	2
France	France Brittany	Brittany, Site 11	Pinus nigra subsp. laricio	48.3833	-3.70333	D1092	152	380	212	174	185	305	185	357	337	237	201	1
France	France Brittany	Brittany, Site 11	Pinus nigra subsp. laricio	48.3833	-3.70333	D1093	152	380	212	174	185	305	185	357	337	237	201	1
France	France Brittany	Brittany, Site 11	Pinus nigra subsp. laricio	48.3833	-3.70333	D1096	152	380	212	174	185	305	185	357	337	237	201	1
France	France Brittany	Brittany, Site 11	Pinus nigra subsp. laricio	48.3833	-3.70333	D1057	152	380	254	174	183	303	201	361	373	258	201	2
France	France Brittany	Brittany, Site 11	Pinus nigra subsp. laricio	48.3833	-3.70333	D1059	152	380	254	174	183	303	201	361	373	258	201	2
France	France Brittany	Brittany, Site 11	Pinus nigra subsp. laricio	48.3833	-3.70333	D1060	152	380	254	174	183	303	201	361	373	258	201	2
France	France Brittany	Brittany, Site 11	Pinus nigra subsp. laricio	48.3833	-3.70333	D1061	152	380	254	174	183	303	201	361	373	258	201	2
France	France Brittany	Brittany, Site 11	Pinus nigra subsp. laricio	48.3833	-3.70333	D1064	152	380	254	174	183	303	201	361	373	258	201	2
France	France Brittany	Brittany, Site 11	Pinus nigra subsp. laricio	48.3833	-3.70333	D1071	152	380	254	174	183	303	201	361	373	258	201	2
France	France Brittany	Brittany, Site 11	Pinus nigra subsp. laricio	48.3833	-3.70333	D1079	152	380	254	174	183	303	201	361	373	258	201	2
France	France Brittany	Brittany, Site 11	Pinus nigra subsp. laricio	48.3833	-3.70333	D1051	152	380	260	174	183	303	201	361	373	258	201	2
France	France Brittany	Brittany, Site 12	Pinus nigra subsp. laricio	48.3153	-4.09139	D1012	146	380	212	174	185	305	195	357	401	237	201	1
France	France Brittany	Brittany, Site 12	Pinus nigra subsp. laricio	48.3153	-4.09139	D1026	146	380	254	174	183	305	195	357	401	251	201	2
France	France Brittany	Brittany, Site 12	Pinus nigra subsp. laricio	48.3153	-4.09139	D1027	146	380	254	174	183	305	195	357	401	251	201	2
France	France Brittany	Brittany, Site 12	Pinus nigra subsp. laricio	48.3153	-4.09139	D1016	146	395	212	174	181	305	181	361	367	223	201	1
France	France Brittany	Brittany, Site 12	Pinus nigra subsp. laricio	48.3153	-4.09139	D1032	152	380	212	174	183	305	201	357	337	237	201	2
France	France Brittany	Brittany, Site 12	Pinus nigra subsp. laricio	48.3153	-4.09139	D1038	152	380	212	174	183	305	201	357	337	237	201	2
France	France Brittany	Brittany, Site 12	Pinus nigra subsp. laricio	48.3153	-4.09139	D1041	152	380	212	174	183	305	201	357	337	237	201	2
France	France Brittany	Brittany, Site 12	Pinus nigra subsp. laricio	48.3153	-4.09139	D1045	152	380	212	174	183	305	201	357	337	237	201	2
France	France Brittany	Brittany, Site 12	Pinus nigra subsp. laricio	48.3153	-4.09139	D991	152	380	212	174	183	305	201	357	337	237	201	2
France	France Brittany	Brittany, Site 12	Pinus nigra subsp. laricio	48.3153	-4.09139	D989	152	380	254	174	181	305	185	361	373	237	201	1
France	France Brittany	Brittany, Site 12	Pinus nigra subsp. laricio	48.3153	-4.09139	D1030	152	380	254	174	183	303	189	357	354	251	201	2
France	France Brittany	Brittany, Site 12	Pinus nigra subsp. laricio	48.3153	-4.09139	D1005	152	380	254	174	183	303	201	361	373	258	201	2
France	France Brittany	Brittany, Site 12	Pinus nigra subsp. laricio	48.3153	-4.09139	D1006	152	380	254	174	183	303	201	361	373	258	201	2
France	France Brittany	Brittany, Site 12	Pinus nigra subsp. laricio	48.3153	-4.09139	D1009	152	380	254	174	183	303	201	361	373	258	201	2
France	France Brittany	Brittany, Site 12	Pinus nigra subsp. laricio	48.3153	-4.09139	D1049	152	380	254	174	183	303	201	361	373	258	201	2
France	France Brittany	Brittany, Site 12	Pinus nigra subsp. laricio	48.3153	-4.09139	D1001	152	380	254	174	183	305	189	357	354	251	201	2
France	France Brittany	Brittany, Site 12	Pinus nigra subsp. laricio	48.3153	-4.09139	D1002	152	380	254	174	183	305	189	357	354	251	201	2
France	France Brittany	Brittany, Site 12	Pinus nigra subsp. laricio	48.3153	-4.09139	D1004	152	380	254	174	183	305	189	357	354	251	201	2
France	France Brittany	Brittany, Site 12	Pinus nigra subsp. laricio	48.3153	-4.09139	D1008	152	380	254	174	183	305	189	357	354	251	201	2
France	France Brittany	Brittany, Site 12	Pinus nigra subsp. laricio	48.3153	-4.09139	D1010	152	380	254	174	183	305	189	357	354	251	201	2
France	France Brittany	Brittany, Site 12	Pinus nigra subsp. laricio	48.3153	-4.09139	D1011	152	380	254	174	183	305	189	357	354	251	201	2
France	France Brittany	Brittany, Site 12	Pinus nigra subsp. laricio	48.3153	-4.09139	D1014	152	380	254	174	183	305	189	357	354	251	201	2
France	France Brittany	Brittany, Site 12	Pinus nigra subsp. laricio	48.3153	-4.09139	D1017	152	380	254	174	183	305	189	357	354	251	201	2
France	France Brittany	Brittany, Site 12	Pinus nigra subsp. laricio	48.3153	-4.09139	D1019	152	380	254	174	183	305	189	357	354	251	201	2
France	France Brittany	Brittany, Site 12	Pinus nigra subsp. laricio	48.3153	-4.09139	D1021	152	380	254	174	183	305	189	357	354	251	201	2
France	France Brittany	Brittany, Site 12	Pinus nigra subsp. laricio	48.3153	-4.09139	D1022	152	380	254	174	183	305	189	357	354	251	201	2
France	France Brittany	Brittany, Site 12	Pinus nigra subsp. laricio	48.3153	-4.09139	D1023	152	380	254	174	183	305	189	357	354	251	201	2
France	France Brittany	Brittany, Site 12	Pinus nigra subsp. laricio	48.3153	-4.09139	D1025	152	380	254	174	183	305	189	357	354	251	201	2
France	France Brittany	Brittany, Site 12	Pinus nigra subsp. laricio	48.3153	-4.09139	D1029	152	380	254	174	183	305	189	357	354	251	201	2
France	France Brittany	Brittany, Site 12	Pinus nigra subsp. laricio	48.3153	-4.09139	D1035	152	380	254	174	183	305	189	357	354	251	201	2
France	France Brittany	Brittany, Site 12	Pinus nigra subsp. laricio	48.3153	-4.09139	D1042	152	380	254	174	183	305	189	357	354	251	201	2
France	France Brittany	Brittany, Site 12	Pinus nigra subsp. laricio	48.3153	-4.09139	D1048	152	380	254	174	183	305	189	357	354	251	201	2
France	France Brittany	Brittany, Site 12	Pinus nigra subsp. laricio	48.3153	-4.09139	D990	152	380	254	174	183	305	189	357	354	251	201	2
France	France Brittany	Brittany, Site 12	Pinus nigra subsp. laricio	48.3153	-4.09139	D993	152	380	254	174	183	305	189	357	354	251	201	2
France	France Brittany	Brittany, Site 12	Pinus nigra subsp. laricio	48.3153	-4.09139	D996	152	380	254	174	183	305	189	357	354	251	201	2
France	France Brittany	Brittany, Site 12	Pinus nigra subsp. laricio	48.3153	-4.09139	D998	152	380	254	174	183	305	189	357	354	251	201	2
France	France Brittany	Brittany, Site 12	Pinus nigra subsp. laricio	48.3153	-4.09139	D999	152	380	254	174	183	305	189	357	354	251	201	2
France	France Brittany	Brittany, Site 12	Pinus nigra subsp. laricio	48.3153	-4.09139	D1000	152	380	254	174	183	305	197	357	337	237	201	2
France	France Brittany	Brittany, Site 12	Pinus nigra subsp. laricio	48.3153	-4.09139	D1007	152	380	254	174	183	305	197	357	337	237	201	2
France	France Brittany	Brittany, Site 12	Pinus nigra subsp. laricio	48.3153	-4.09139	D1015	152	380	254	174	183	305	197	357	337	237	201	2
France	France Brittany	Brittany, Site 12	Pinus nigra subsp. laricio	48.3153	-4.09139	D1018	152	380	254	174	183	305	197	357	337	237	201	2
France	France Brittany	Brittany, Site 12	Pinus nigra subsp. laricio	48.3153	-4.09139	D1020	152	380	254	174	183	305	197	357	337	237	201	2
France	France Brittany	Brittany, Site 12	Pinus nigra subsp. laricio	48.3153	-4.09139	D1024	152	380	254	174	183	305	197	357	337	237	201	2
France	France Brittany	Brittany, Site 12	Pinus nigra subsp. laricio	48.3153	-4.09139	D1028	152	380	254	174	183	305	197	357	337	237	201	2
France	France Brittany	Brittany, Site 12	Pinus nigra subsp. laricio	48.3153	-4.09139	D1039	152	380	254	174	183	305	197	357	337	237	201	2
France	France Brittany	Brittany, Site 12	Pinus nigra subsp. laricio	48.3153	-4.09139	D1047	152	380	254	174	183	305	197	357	337	237	201	2
France	France Brittany	Brittany, Site 12	Pinus nigra subsp. laricio	48.3153	-4.09139	D994	152	380	254	174	183	305	197	357	337	237	201	2
France	France Brittany	Brittany, Site 12	Pinus nigra subsp. laricio	48.3153	-4.09139	D995	152	380	254	174	183	305	197	357	337	237	201	2
France	France Brittany	Brittany, Site 12	Pinus nigra subsp. laricio	48.3153	-4.09139	D992	152	380	254	174	183	305	201	357	373	251	201	1
France	France Brittany	Brittany, Site 12	Pinus nigra subsp. laricio	48.3153	-4.09139	D1043	152	380	254	174	185	305	195	357	373	237	201	2
France	France Brittany	Brittany, Site 12	Pinus nigra subsp. laricio	48.3153	-4.09139	D1036	152	380	260	174	183	305	189	357	354	251	201	2
France	France Brittany	Brittany, Site 12	Pinus nigra subsp. laricio	48.3153	-4.09139	D1034	152	392	254	174	183	305	195	357	337	237	201	1
France	France Brittany	Brittany, Site 12	Pinus nigra subsp. laricio	48.3153	-4.09139	D1037	152	392	254	174	183	305	195	357	337	237	201	1
France	France Brittany	Brittany, Site 12	Pinus nigra subsp. laricio	48.3153	-4.09139	D1003	152	392	254	174	183	305	195	357	373	237	201	2
France	France Brittany	Brittany, Site 12	Pinus nigra subsp. laricio	48.3153	-4.09139	D1031	152	392	254	174	183	305	195	357	373	237	201	2
France	France Brittany	Brittany, Site 12	Pinus nigra subsp. laricio	48.3153	-4.09139	D1013	152	392	254	174	183	305	201	357	373	237	201	2
France	France Brittany	Brittany, Site 12	Pinus nigra subsp. laricio	48.3153	-4.09139	D1033	152	392	254	174	183	305	201	357	373	237	201	2
France	France Brittany	Brittany, Site 12	Pinus nigra subsp. laricio	48.3153	-4.09139	D1040	152	392	254	174	183	305	201	357	373	237	201	2
France	France Brittany	Brittany, Site 12	Pinus nigra subsp. laricio	48.3153	-4.09139	D997	152	392	254	174	183	305	201	357	373	237	201	2
France	France Brittany	Brittany, Site 12	Pinus nigra subsp. laricio	48.3153	-4.09139	D1046	152	392	254	174	183	305	203	357	373	237	201	2
France	France Brittany	Brittany, Site 12	Pinus nigra subsp. laricio	48.3153	-4.09139	D1044	152	395	212	176	183	305	181	335	367	223	201	1
France	France Brittany	Brittany, Site 6	Pinus sylvestris	48.4856	-1.8675	D839	146	363	230	174	185	305	185	335	401	223	201	1
France	France Brittany	Brittany, Site 6	Pinus sylvestris	48.4856	-1.8675	D840	146	363	230	174	185	305	185	335	401	223	201	1
France	France Brittany	Brittany, Site 6	Pinus pinaster	48.4856	-1.8675	D851	146	380	212	174	181	305	185	361	401	223	201	2
France	France Brittany	Brittany, Site 6	Pinus sylvestris	48.4856	-1.8675	D830	146	380	212	174	185	303	195	357	405	251	201	2
France	France Brittany	Brittany, Site 6	Pinus sylvestris	48.4856	-1.8675	D843	146	380	212	174	185	303	195	357	405	251	201	2
France	France Brittany	Brittany, Site 6	Pinus pinaster	48.4856	-1.8675	D849	146	380	212	174	185	303	195	357	405	251	201	2
France	France Brittany	Brittany, Site 6	Pinus sylvestris	48.4856	-1.8675	D846	146	380	254	172	183	303	197	na	337	251	201	2
France	France Brittany	Brittany, Site 6	Pinus sylvestris	48.4856	-1.8675	D864	146	380	254	172	185	305	197	357	401	223	201	1
France	France Brittany	Brittany, Site 6	Pinus sylvestris	48.4856	-1.8675	D824	146	380	254	174	183	303	185	335	337	223	201	2
France	France Brittany	Brittany, Site 6	Pinus sylvestris	48.4856	-1.8675	D859	146	380	254	174	183	303	185	335	337	223	201	2
France	France Brittany	Brittany, Site 6	Pinus sylvestris	48.4856	-1.8675	D828	146	380	254	174	183	303	201	na	319	237	201	1
France	France Brittany	Brittany, Site 6	Pinus sylvestris	48.4856	-1.8675	D831	146	380	254	174	183	303	201	na	319	237	201	1
France	France Brittany	Brittany, Site 6	Pinus sylvestris	48.4856	-1.8675	D832	146	380	254	174	183	303	201	na	319	237	201	1
France	France Brittany	Brittany, Site 6	Pinus sylvestris	48.4856	-1.8675	D857	146	380	254	174	183	303	201	na	319	237	201	1
France	France Brittany	Brittany, Site 6	Pinus sylvestris	48.4856	-1.8675	D867	146	380	260	174	183	303	201	na	319	237	201	1
France	France Brittany	Brittany, Site 6	Pinus sylvestris	48.4856	-1.8675	D835	146	380	260	174	185	305	185	na	401	237	201	na
France	France Brittany	Brittany, Site 6	Pinus sylvestris	48.4856	-1.8675	D820	146	382	215	172	185	305	191	na	319	223	201	2
France	France Brittany	Brittany, Site 6	Pinus sylvestris	48.4856	-1.8675	D838	146	382	215	172	185	305	191	na	319	223	201	2
France	France Brittany	Brittany, Site 6	Pinus sylvestris	48.4856	-1.8675	D848	146	392	230	174	183	305	195	357	401	244	201	2
France	France Brittany	Brittany, Site 6	Pinus pinaster	48.4856	-1.8675	D852	146	392	230	174	183	305	195	357	401	244	201	2
France	France Brittany	Brittany, Site 6	Pinus sylvestris	48.4856	-1.8675	D821	146	401	215	174	185	305	189	na	319	223	201	1
France	France Brittany	Brittany, Site 6	Pinus sylvestris	48.4856	-1.8675	D822	146	401	215	174	185	305	189	na	319	223	201	1
France	France Brittany	Brittany, Site 6	Pinus sylvestris	48.4856	-1.8675	D858	148	380	230	174	185	307	185	335	337	223	201	1
France	France Brittany	Brittany, Site 6	Pinus sylvestris	48.4856	-1.8675	D845	148	401	215	174	179	305	185	357	337	223	201	2
France	France Brittany	Brittany, Site 6	Pinus sylvestris	48.4856	-1.8675	D854	148	401	215	174	179	305	185	357	337	223	201	2
France	France Brittany	Brittany, Site 6	Pinus sylvestris	48.4856	-1.8675	D827	148	401	215	174	179	307	185	357	337	223	201	2
France	France Brittany	Brittany, Site 6	Pinus sylvestris	48.4856	-1.8675	D863	148	401	242	174	183	303	193	na	337	251	201	1
France	France Brittany	Brittany, Site 6	Pinus sylvestris	48.4856	-1.8675	D825	152	380	212	174	183	305	195	357	373	251	201	2
France	France Brittany	Brittany, Site 6	Pinus sylvestris	48.4856	-1.8675	D833	152	380	212	174	183	305	195	357	373	251	201	2
France	France Brittany	Brittany, Site 6	Pinus sylvestris	48.4856	-1.8675	D837	152	380	212	174	183	305	195	357	373	251	201	2
France	France Brittany	Brittany, Site 6	Pinus sylvestris	48.4856	-1.8675	D841	152	380	212	174	183	305	195	357	373	251	201	2
France	France Brittany	Brittany, Site 6	Pinus sylvestris	48.4856	-1.8675	D842	152	380	212	174	183	305	195	357	373	251	201	2
France	France Brittany	Brittany, Site 6	Pinus pinaster	48.4856	-1.8675	D850	152	380	212	174	183	305	195	357	373	251	201	2
France	France Brittany	Brittany, Site 6	Pinus pinaster	48.4856	-1.8675	D853	152	380	212	174	183	305	195	357	373	251	201	2
France	France Brittany	Brittany, Site 6	Pinus sylvestris	48.4856	-1.8675	D836	152	380	212	174	185	305	191	357	373	251	201	2
France	France Brittany	Brittany, Site 6	Pinus sylvestris	48.4856	-1.8675	D865	154	363	230	172	181	305	191	335	337	223	201	1
France	France Brittany	Brittany, Site 6	Pinus sylvestris	48.4856	-1.8675	D826	154	363	230	172	181	305	191	335	349	223	201	1
France	France Brittany	Brittany, Site 6	Pinus sylvestris	48.4856	-1.8675	D862	154	363	230	172	181	305	191	335	349	223	201	1
France	France Brittany	Brittany, Site 6	Pinus sylvestris	48.4856	-1.8675	D866	154	363	230	172	181	305	191	335	349	223	201	1
France	France Brittany	Brittany, Site 6	Pinus sylvestris	48.4856	-1.8675	D823	154	395	254	176	185	305	185	357	405	266	201	2
France	France Brittany	Brittany, Site 6	Pinus sylvestris	48.4856	-1.8675	D855	156	380	266	174	185	305	185	357	337	251	201	2
France	France Brittany	Brittany, Site 6	Pinus sylvestris	48.4856	-1.8675	D860	156	380	266	174	185	305	185	357	337	251	201	2
France	France Brittany	Brittany, Site 6	Pinus sylvestris	48.4856	-1.8675	D861	156	380	266	174	185	305	185	357	337	251	201	2
France	France Brittany	Brittany, Site 6	Pinus sylvestris	48.4856	-1.8675	D834	162	380	230	174	185	303	185	357	405	251	201	2
France	France Brittany	Brittany, Site 6	Pinus sylvestris	48.4856	-1.8675	D847	162	401	242	174	185	305	201	na	401	223	201	1
France	France Brittany	Brittany, Site 6	Pinus sylvestris	48.4856	-1.8675	D856	162	401	242	174	185	305	201	na	401	223	201	1
France	France Brittany	Brittany, Site 6	Pinus sylvestris	48.4856	-1.8675	D829	162	401	242	178	185	305	201	359	401	237	201	1
France	France Brittany	Brittany, Site 6	Pinus sylvestris	48.4856	-1.8675	D844	166	380	236	174	185	305	195	357	405	244	201	2
France	France Brittany	Brittany, Site 8	Pinus sylvestris	48.1808	-3.12	D895	146	368	230	174	179	305	189	na	389	223	201	1
France	France Brittany	Brittany, Site 8	Pinus sylvestris	48.1808	-3.12	D871	146	368	230	176	179	305	185	369	337	237	201	2
France	France Brittany	Brittany, Site 8	Pinus pinaster OR Pinus sylvestris	48.1808	-3.12	D908	146	368	230	176	179	305	185	369	337	237	201	2
France	France Brittany	Brittany, Site 8	Pinus pinaster OR Pinus sylvestris	48.1808	-3.12	D911	146	368	230	176	179	305	185	369	337	237	201	2
France	France Brittany	Brittany, Site 8	Pinus pinaster OR Pinus sylvestris	48.1808	-3.12	D914	146	368	230	176	179	305	185	369	337	237	201	2
France	France Brittany	Brittany, Site 8	Pinus pinaster	48.1808	-3.12	D916	146	368	242	176	185	305	185	363	337	237	201	2
France	France Brittany	Brittany, Site 8	Pinus pinaster	48.1808	-3.12	D917	146	368	242	176	185	305	185	363	337	237	201	2
France	France Brittany	Brittany, Site 8	Pinus pinaster	48.1808	-3.12	D873	146	380	212	174	183	303	185	363	331	237	201	2
France	France Brittany	Brittany, Site 8	Pinus pinaster	48.1808	-3.12	D874	146	380	212	174	183	303	185	363	331	237	201	2
France	France Brittany	Brittany, Site 8	Pinus pinaster	48.1808	-3.12	D882	146	380	212	174	183	303	185	363	331	237	201	2
France	France Brittany	Brittany, Site 8	Pinus sylvestris	48.1808	-3.12	D889	146	380	215	174	185	305	185	na	387	223	201	2
France	France Brittany	Brittany, Site 8	Pinus sylvestris	48.1808	-3.12	D884	146	380	215	176	185	305	185	363	401	223	201	2
France	France Brittany	Brittany, Site 8	Pinus pinaster OR Pinus sylvestris	48.1808	-3.12	D909	146	380	215	176	185	305	185	363	401	223	201	2
France	France Brittany	Brittany, Site 8	Pinus pinaster OR Pinus sylvestris	48.1808	-3.12	D912	146	380	215	176	185	305	185	363	401	223	201	2
France	France Brittany	Brittany, Site 8	Pinus sylvestris	48.1808	-3.12	D898	146	380	218	174	183	305	185	357	401	237	201	1
France	France Brittany	Brittany, Site 8	Pinus pinaster	48.1808	-3.12	D885	146	380	230	174	179	305	185	369	337	237	201	2
France	France Brittany	Brittany, Site 8	Pinus pinaster	48.1808	-3.12	D903	146	380	230	174	183	305	195	357	319	251	201	2
France	France Brittany	Brittany, Site 8	Pinus sylvestris	48.1808	-3.12	D870	146	380	230	176	179	305	185	na	337	237	201	1
France	France Brittany	Brittany, Site 8	Pinus pinaster OR Pinus sylvestris	48.1808	-3.12	D915	146	380	230	176	179	305	185	na	337	237	201	1
France	France Brittany	Brittany, Site 8	Pinus sylvestris	48.1808	-3.12	D872	146	380	242	174	185	305	195	357	401	223	201	2
France	France Brittany	Brittany, Site 8	Pinus sylvestris	48.1808	-3.12	D883	146	380	242	174	185	305	195	357	401	223	201	2
France	France Brittany	Brittany, Site 8	Pinus sylvestris	48.1808	-3.12	D887	146	380	242	174	185	305	195	357	401	223	201	2
France	France Brittany	Brittany, Site 8	Pinus sylvestris	48.1808	-3.12	D888	146	380	242	174	185	305	195	357	401	223	201	2
France	France Brittany	Brittany, Site 8	Pinus sylvestris	48.1808	-3.12	D897	146	380	242	174	185	305	195	357	401	223	201	2
France	France Brittany	Brittany, Site 8	Pinus pinaster	48.1808	-3.12	D907	146	380	242	174	185	305	195	357	401	223	201	2
France	France Brittany	Brittany, Site 8	Pinus pinaster OR Pinus sylvestris	48.1808	-3.12	D910	146	380	242	174	185	305	195	357	401	223	201	2
France	France Brittany	Brittany, Site 8	Pinus pinaster OR Pinus sylvestris	48.1808	-3.12	D913	146	380	242	174	185	305	195	357	401	223	201	2
France	France Brittany	Brittany, Site 8	Pinus pinaster	48.1808	-3.12	D868	146	380	254	174	181	305	189	363	351	237	201	1
France	France Brittany	Brittany, Site 8	Pinus pinaster	48.1808	-3.12	D905	146	380	254	174	181	305	189	363	351	237	201	1
France	France Brittany	Brittany, Site 8	Pinus pinaster	48.1808	-3.12	D906	146	380	254	174	181	305	189	363	351	237	201	1
France	France Brittany	Brittany, Site 8	Pinus pinaster	48.1808	-3.12	D878	146	380	254	174	181	305	195	357	354	251	201	1
France	France Brittany	Brittany, Site 8	Pinus pinaster	48.1808	-3.12	D881	146	380	254	174	183	303	201	357	401	237	201	1
France	France Brittany	Brittany, Site 8	Pinus pinaster	48.1808	-3.12	D890	146	380	266	174	185	305	185	357	401	244	201	2
France	France Brittany	Brittany, Site 8	Pinus pinaster	48.1808	-3.12	D891	146	380	266	174	185	305	185	357	401	244	201	2
France	France Brittany	Brittany, Site 8	Pinus pinaster	48.1808	-3.12	D892	146	380	266	174	185	305	185	357	401	244	201	2
France	France Brittany	Brittany, Site 8	Pinus pinaster	48.1808	-3.12	D893	146	380	266	174	185	305	185	357	401	244	201	2
France	France Brittany	Brittany, Site 8	Pinus sylvestris	48.1808	-3.12	D896	146	380	266	174	185	305	185	357	401	244	201	2
France	France Brittany	Brittany, Site 8	Pinus pinaster	48.1808	-3.12	D901	146	380	266	174	185	305	185	357	401	244	201	2
France	France Brittany	Brittany, Site 8	Pinus pinaster	48.1808	-3.12	D902	146	380	266	174	185	305	185	357	401	244	201	2
France	France Brittany	Brittany, Site 8	Pinus pinaster	48.1808	-3.12	D904	146	382	230	174	183	305	195	357	401	251	201	2
France	France Brittany	Brittany, Site 8	Pinus pinaster	48.1808	-3.12	D894	146	392	254	174	183	305	195	na	401	251	201	1
France	France Brittany	Brittany, Site 8	Pinus pinaster	48.1808	-3.12	D877	146	395	212	174	181	305	181	361	367	223	201	1
France	France Brittany	Brittany, Site 8	Pinus pinaster	48.1808	-3.12	D899	146	395	212	174	181	305	181	361	367	223	201	1
France	France Brittany	Brittany, Site 8	Pinus pinaster	48.1808	-3.12	D900	146	395	212	174	181	305	181	361	367	223	201	1
France	France Brittany	Brittany, Site 8	Pinus pinaster	48.1808	-3.12	D880	146	395	218	174	183	305	185	357	367	223	201	2
France	France Brittany	Brittany, Site 8	Pinus pinaster	48.1808	-3.12	D919	146	401	230	176	179	305	189	369	389	223	201	2
France	France Brittany	Brittany, Site 8	Pinus pinaster	48.1808	-3.12	D875	152	368	230	176	179	305	185	369	367	237	201	2
France	France Brittany	Brittany, Site 8	Pinus pinaster	48.1808	-3.12	D918	162	380	215	176	185	305	189	na	401	223	201	2
France	France Brittany	Brittany, Site 8	Pinus sylvestris	48.1808	-3.12	D869	162	401	236	174	185	305	189	361	383	272	201	2
France	France Brittany	Brittany, Site 8	Pinus pinaster	48.1808	-3.12	D879	166	380	236	174	185	305	195	357	405	244	201	2
France	France Brittany	Brittany, Site 8	Pinus pinaster	48.1808	-3.12	D876	166	380	236	174	185	305	195	na	405	244	201	2
France	France Brittany	Brittany, Site 8	Pinus pinaster	48.1808	-3.12	D886	166	380	236	174	185	305	195	na	405	244	201	2
France	France Brittany	Brittany, Site 9	Pinus sylvestris	48.4083	-3.8625	D935	146	368	215	174	185	305	195	na	383	223	201	2
France	France Brittany	Brittany, Site 9	Pinus sylvestris	48.4083	-3.8625	D936	146	368	215	174	185	305	195	na	383	223	201	2
France	France Brittany	Brittany, Site 9	Pinus sylvestris	48.4083	-3.8625	D930	146	380	230	174	183	305	185	361	319	266	201	2
France	France Brittany	Brittany, Site 9	Pinus sylvestris	48.4083	-3.8625	D932	146	380	254	174	185	303	185	357	401	251	201	2
France	France Brittany	Brittany, Site 9	Pinus sylvestris	48.4083	-3.8625	D933	146	380	254	174	185	303	185	357	401	251	201	2
France	France Brittany	Brittany, Site 9	Pinus sylvestris	48.4083	-3.8625	D934	146	380	260	174	185	303	185	357	401	251	201	2
France	France Brittany	Brittany, Site 9	Pinus sylvestris	48.4083	-3.8625	D931	162	380	236	174	185	305	185	357	401	237	201	1
France	France Brittany	Brittany, Site 9	Pinus sylvestris	48.4083	-3.8625	D920	166	362	215	176	185	305	195	na	383	223	201	2
France	France Brittany	Brittany, Site 9	Pinus sylvestris	48.4083	-3.8625	D921	166	362	215	176	185	305	195	na	383	223	201	2
France	France Brittany	Brittany, Site 9	Pinus sylvestris	48.4083	-3.8625	D922	166	362	215	176	185	305	195	na	383	223	201	2
France	France Brittany	Brittany, Site 9	Pinus sylvestris	48.4083	-3.8625	D923	166	362	215	176	185	305	195	na	383	223	201	2
France	France Brittany	Brittany, Site 9	Pinus sylvestris	48.4083	-3.8625	D924	166	362	215	176	185	305	195	na	383	223	201	2
France	France Brittany	Brittany, Site 9	Pinus sylvestris	48.4083	-3.8625	D925	166	362	215	176	185	305	195	na	383	223	201	2
France	France Brittany	Brittany, Site 9	Pinus sylvestris	48.4083	-3.8625	D926	166	362	215	176	185	305	195	na	383	223	201	2
France	France Brittany	Brittany, Site 9	Pinus sylvestris	48.4083	-3.8625	D927	166	362	215	176	185	305	195	na	383	223	201	2
France	France Brittany	Brittany, Site 9	Pinus sylvestris	48.4083	-3.8625	D928	166	362	215	176	185	305	195	na	383	223	201	2
France	France Brittany	Brittany, Site 9	Pinus sylvestris	48.4083	-3.8625	D929	166	362	215	176	185	305	195	na	383	223	201	2
France	France Corsica	Corsica	Pinus nigra subsp. laricio	42.2741	8.85856	D1365	154	380	212	174	171	303	189	363	331	230	201	2
Georgia	Georgia	Borjomi, Samtskhe-Javakheti region	Pinus sylvestris var. hamata	41.8401	43.3673	g1	152	380	218	176	183	305	185	369	385	223	201	1
Georgia	Georgia	Borjomi, Samtskhe-Javakheti region	Pinus sylvestris var. hamata	41.8401	43.3673	g3	152	380	218	176	183	305	185	369	385	223	201	1
Greece	Greece	Greece	Pinus nigra	40.7497	23.0677	37966_Greece_D2	146	395	215	174	183	307	189	357	367	412	na	1
Greece	Greece	Greece	Pinus brutia / Pinus nigra	40.7497	23.0677	37965_Greece_D1	146	395	215	na	183	307	189	357	367	406	201	1
Greece	Greece	Greece	Pinus brutia	40.7497	23.0677	37967_Greece_D3	148	395	230	174	183	305	185	359	383	223	201	2
Hungary	Hungary	Diszel	Pinus nigra	46.8905	17.5083	D1132	150	383	212	176	183	303	181	335	331	230	195	1
Hungary	Hungary	Diszel	Pinus nigra	46.8905	17.5083	D1130	152	431	212	176	183	303	189	335	355	230	201	1
Hungary	Hungary	Diszel	Pinus nigra	46.8905	17.5083	D1134	150	409	218	172	183	303	189	335	315	230	201	2
Hungary	Hungary	Diszel	Pinus nigra	46.8905	17.5083	26402_H11	146	371	212	174	183	305	181	357	383	399	201	1
Hungary	Hungary	Diszel	Pinus nigra	46.8905	17.5083	26411_H20	146	395	230	174	183	305	185	359	383	223	201	2
Hungary	Hungary	Diszel	Pinus nigra	46.8905	17.5083	26399_H8	146	401	212	174	185	305	185	357	383	223	201	2
Hungary	Hungary	Diszel	Pinus nigra	46.8905	17.5083	26408_H17	150	379	200	176	183	303	189	357	379	230	201	2
Hungary	Hungary	Diszel	Pinus nigra	46.8905	17.5083	26430_H40	150	379	218	174	183	303	187	359	315	230	201	2
Hungary	Hungary	Diszel	Pinus nigra	46.8905	17.5083	26444_H54	150	383	212	176	183	303	181	335	331	230	195	1
Hungary	Hungary	Diszel	Pinus nigra	46.8905	17.5083	26439_H49	150	385	212	176	183	303	189	335	315	237	201	2
Hungary	Hungary	Diszel	Pinus nigra	46.8905	17.5083	26409_H18	150	409	212	176	183	303	195	367	361	230	201	2
Hungary	Hungary	Diszel	Pinus nigra	46.8905	17.5083	26393_H1	152	378	212	176	183	303	189	335	361	230	201	2
Hungary	Hungary	Diszel	Pinus nigra	46.8905	17.5083	26414_H23	152	431	212	176	183	303	189	335	355	230	201	1
Hungary	Hungary	Diszel	Pinus nigra	46.8905	17.5083	26433_H43	152	431	212	176	183	303	189	335	355	230	201	1
Hungary	Hungary	Diszel	Pinus nigra	46.8905	17.5083	26406_H15	154	373	200	174	183	303	191	357	315	230	201	1
Hungary	Hungary	Diszel	Pinus nigra	46.8905	17.5083	26446_H57	154	376	218	174	183	303	189	335	315	230	201	2
Hungary	Hungary	Diszel	Pinus nigra	46.8905	17.5083	26419_H28	154	380	212	174	183	303	189	335	361	251	201	1
Hungary	Hungary	Diszel	Pinus nigra	46.8905	17.5083	26410_H19	154	380	212	176	183	303	187	335	315	230	201	1
Hungary	Hungary	Diszel	Pinus nigra	46.8905	17.5083	26421_H30	154	393	212	174	183	303	187	365	315	237	201	2
Hungary	Hungary	Diszel	Pinus nigra	46.8905	17.5083	26435_H45	154	403	212	176	183	303	189	357	299	230	201	2
Hungary	Hungary	Diszel	Pinus nigra	46.8905	17.5083	26448_H60	156	371	212	176	183	303	189	335	379	216	201	2
Hungary	Hungary	Diszel	Pinus nigra	46.8905	17.5083	26440_H50	156	373	212	176	183	303	189	335	315	216	201	1
Hungary	Hungary	Diszel	Pinus nigra	46.8905	17.5083	26429_H39	156	379	212	176	183	303	189	367	315	223	201	1
Hungary	Hungary	Diszel	Pinus nigra	46.8905	17.5083	26403_H12	156	380	200	176	183	303	189	335	361	223	201	1
Hungary	Hungary	Diszel	Pinus nigra	46.8905	17.5083	26420_H29	156	383	200	176	183	309	189	357	361	307	201	1
Hungary	Hungary	Diszel	Pinus nigra	46.8905	17.5083	26397_H6	156	383	212	176	183	303	189	359	315	230	201	2
Hungary	Hungary	Diszel	Pinus nigra	46.8905	17.5083	26425_H34	160	380	212	176	183	303	191	367	315	230	201	1
Hungary	Hungary	Diszel	Pinus nigra	46.8905	17.5083	26428_H38	162	378	212	174	183	303	187	367	315	251	201	1
Hungary	Hungary	Kecskemét	Pinus sylvestris	46.9132	19.6564	HUN_12	158	363	218	174	183	303	187	359	315	286	201	2
Hungary	Hungary	Kecskemét	Pinus mugo	46.9132	19.6564	HUN_4	na	378	200	174	183	309	na	359	320	230	201	na
Ireland	Ireland	Ballydesmond, Co. Cork	Pinus sylvestris	52.18	-9.23	D1361.3	146	401	215	174	183	303	185	357	383	455	201	2
Ireland	Ireland	Ballydesmond, Co. Cork	Pinus sylvestris	52.18	-9.23	D1361.1	146	401	215	174	183	303	185	357	383	na	201	2
Ireland	Ireland	Ballydesmond, Co. Cork	Pinus sylvestris	52.18	-9.23	D1361.4	146	401	215	174	183	305	185	na	367	223	201	1
Ireland	Ireland	Ballydesmond, Co. Cork	Pinus sylvestris	52.18	-9.23	D1361.2	152	380	212	176	185	305	189	na	367	223	201	2
Ireland	Ireland	Ballydesmond, Co. Cork	Pinus sylvestris	52.18	-9.23	D1361.5	154	395	212	174	183	305	185	359	381	na	201	2
Ireland	Ireland	Ballydesmond, Co. Cork	Pinus sylvestris	52.18	-9.23	D1362.2	146	401	227	176	185	303	185	357	383	216	201	2
Ireland	Ireland	Ballydesmond, Co. Cork	Pinus sylvestris	52.18	-9.23	D1362.1	148	401	212	174	183	305	181	335	383	223	201	1
Ireland	Ireland	John F. Kennedy Memorial Park and Arboretum, County Wexford	Pinus sylvestris	52.32	-6.93	D13783	152	395	212	176	185	307	185	357	367	223	201	1
Ireland	Ireland	John F. Kennedy Memorial Park and Arboretum, County Wexford	Pinus sylvestris	52.32	-6.93	D13781	152	395	212	176	185	307	185	na	367	223	201	1
Ireland	Ireland	John F. Kennedy Memorial Park and Arboretum, County Wexford	Pinus sylvestris	52.32	-6.93	D13782	152	395	212	176	185	307	185	na	367	223	201	1
Ireland	Ireland	John F. Kennedy Memorial Park and Arboretum, County Wexford	Pinus sylvestris	52.32	-6.93	D13784	154	395	212	174	183	305	181	357	367	321	201	2
Ireland	Ireland	John F. Kennedy Memorial Park and Arboretum, County Wexford	Pinus radiata	52.32	-6.93	8209	152	380	212	176	179	305	185	361	369	223	201	2
Ireland	Ireland	Newcastle West, Co. Limerick	Pinus sylvestris	52.46	-9.07	D1363.4	146	395	215	174	183	305	181	na	383	223	195	1
Ireland	Ireland	Newcastle West, Co. Limerick	Pinus sylvestris	52.46	-9.07	D1363.3	152	395	215	174	185	305	185	357	383	216	201	1
Ireland	Ireland	Newcastle West, Co. Limerick	Pinus sylvestris	52.46	-9.07	D1363.5	152	395	215	174	185	305	185	357	383	216	201	1
Ireland	Ireland	Newcastle West, Co. Limerick	Pinus sylvestris	52.46	-9.07	D1363.6	154	395	215	174	185	305	185	335	383	272	201	2
Ireland	Ireland	Newcastle West, Co. Limerick	Pinus sylvestris	52.46	-9.07	D1363.1	154	395	215	174	185	305	185	359	383	216	201	1
Ireland	Ireland	Newcastle West, Co. Limerick	Pinus sylvestris	52.46	-9.07	D1363.2	154	395	215	174	185	305	185	na	383	216	201	1
Ireland	Ireland	Newcastle West, Co. Limerick	Pinus sylvestris	52.46	-9.07	D1364.1	152	395	215	174	185	305	185	357	383	216	201	1
Ireland	Ireland	Newcastle West, Co. Limerick	Pinus sylvestris	52.46	-9.07	D1364.2	152	395	215	174	185	305	185	357	383	216	201	1
Kenya	Kenya	Napkoi	Pinus radiata	0.126529	35.4899	10723_KEN5	150	393	230	174	181	305	187	357	354	230	201	2
Kenya	Kenya	Napkoi	Pinus radiata	0.126529	35.4899	10726_KEN18	150	393	230	174	183	305	187	357	354	322	195	1
Kenya	Kenya	Napkoi	Pinus radiata	0.126529	35.4899	10725_KEN10	152	378	212	174	183	305	187	357	354	329	201	1
Kenya	Kenya	Napkoi	Pinus radiata	0.126529	35.4899	10722_KEN4	152	393	212	174	183	305	187	357	354	230	201	1
Kenya	Kenya	Napkoi	Pinus radiata	0.126529	35.4899	10724_KEN9	152	393	212	176	181	303	187	357	354	322	201	1
Kenya	Kenya	Napkoi	Pinus radiata	0.126529	35.4899	10622_KEN11	152	393	212	176	181	303	187	357	354	343	201	1
Kenya	Kenya	Napkoi	Pinus radiata	0.126529	35.4899	10719_KEN1	152	393	230	174	181	305	187	357	354	216	201	2
Kenya	Kenya	Napkoi	Pinus radiata	0.126529	35.4899	10621_KEN6	152	393	230	174	183	305	187	357	354	230	195	1
Kenya	Kenya	Napkoi	Pinus radiata	0.126529	35.4899	10720_KEN2	152	393	230	174	183	305	187	357	354	322	195	2
Latvia	Latvia	Kegums	Pinus sylvestris	56.7377	24.7419	ES2455	146	378	194	174	181	305	187	357	365	216	201	2
Latvia	Latvia	Kegums	Pinus sylvestris	56.7377	24.7419	ES2651	146	382	218	174	181	305	187	371	379	266	210	1
Latvia	Latvia	Kegums	Pinus sylvestris	56.7377	24.7419	ES2446	148	363	242	174	183	305	187	357	331	230	201	1
Latvia	Latvia	Kegums	Pinus sylvestris	56.7377	24.7419	ES2648	148	388	206	174	183	305	189	359	349	244	201	1
Latvia	Latvia	Kegums	Pinus sylvestris	56.7377	24.7419	ES2654	148	393	218	172	183	303	195	355	315	223	201	2
Latvia	Latvia	Kegums	Pinus sylvestris	56.7377	24.7419	ES2650	148	419	212	174	181	301	191	361	331	230	201	1
Latvia	Latvia	Kegums	Pinus sylvestris	56.7377	24.7419	ES2451	150	401	218	174	183	301	187	355	354	230	201	2
Latvia	Latvia	Kegums	Pinus sylvestris	56.7377	24.7419	ES2652	150	416	230	176	181	301	187	361	331	230	201	2
Latvia	Latvia	Kegums	Pinus sylvestris	56.7377	24.7419	ES2653	152	378	212	174	181	307	191	359	427	237	201	2
Latvia	Latvia	Kegums	Pinus sylvestris	56.7377	24.7419	ES2655	152	378	230	174	183	305	187	359	354	237	201	2
Latvia	Latvia	Kegums	Pinus sylvestris	56.7377	24.7419	ES2454	152	405	212	174	181	303	187	357	315	223	201	2
Latvia	Latvia	Kegums	Pinus sylvestris	56.7377	24.7419	ES2452	156	400	218	174	185	305	189	365	315	223	201	1
Latvia	Latvia	Kegums	Pinus sylvestris	56.7377	24.7419	ES2447	156	403	230	176	183	301	189	357	349	251	201	1
Latvia	Latvia	Kegums	Pinus sylvestris	56.7377	24.7419	ES2457	158	380	194	174	183	301	187	369	365	237	201	2
Latvia	Latvia	Kegums	Pinus sylvestris	56.7377	24.7419	ES2449	158	380	218	174	na	303	na	361	na	237	201	2
Latvia	Latvia	Kegums	Pinus sylvestris	56.7377	24.7419	ES2649	160	380	212	174	181	303	185	369	308	na	201	2
Latvia	Latvia	Kegums	Pinus sylvestris	56.7377	24.7419	ES2448	na	388	206	174	183	305	189	359	349	244	201	1
Latvia	Latvia	Kegums	Pinus sylvestris	56.7377	24.7419	ES2450	na	na	194	174	181	305	185	365	365	223	201	1
Latvia	Latvia	Kegums	Pinus sylvestris	56.7377	24.7419	ES2450	na	na	194	174	181	305	185	365	365	223	201	2
Latvia	Latvia	Kegums	Pinus sylvestris	56.7377	24.7419	ES2453	na	na	206	174	183	na	187	367	331	na	195	2
Latvia	Latvia	Latvia	Pinus cembra	56.8525	24.3506	5526	148	380	194	176	183	301	187	359	331	230	201	1
Latvia	Latvia	Latvia	Pinus cembra	56.8525	24.3506	5524	154	372	218	174	183	303	189	371	331	209	201	1
Latvia	Latvia	Latvia	Pinus cembra	56.8525	24.3506	5523	156	416	218	174	183	301	189	361	363	209	201	2
Latvia	Latvia	Latvia	Pinus cembra	56.8525	24.3506	5525	156	416	218	174	183	301	191	361	363	209	201	2
Lithuania	Lithuania	Antaviliai, Vilnius distr.	Pinus sylvestris	54.7989	25.3968	DOT48	152	400	194	172	183	301	183	359	354	230	201	2
Lithuania	Lithuania	Antaviliai, Vilnius distr.	Pinus sylvestris	54.7989	25.3968	DOT47	156	363	212	174	183	301	181	355	349	237	201	2
Lithuania	Lithuania	Kauno distr.. Dubrava arboretum	Pinus nigra	54.8495	24.0354	DOT52	160	409	212	176	183	303	189	367	315	230	201	1
Lithuania	Lithuania	Kauno distr.. Dubrava arboretum	Pinus peuce	54.8496	24.0385	DOT55	na	386	200	174	181	305	181	353	399	230	201	na
Lithuania	Lithuania	Šalčininkai distr. Rūdninkų forest	Pinus sylvestris	54.4348	25.1661	DOT31_DIL	na	414	194	174	183	305	187	369	299	230	201	1
Lithuania	Lithuania	Šalčininkai distr.. Baltosios Vokės envir.	Pinus sylvestris	54.4526	25.1178	DOT33	158	380	212	174	181	305	193	363	349	237	210	1
Lithuania	Lithuania	Trakai distr. Aukštadvaris envir.	Pinus sylvestris	54.5762	24.5153	DOT26C	150	377	218	174	183	303	189	359	345	244	201	1
Lithuania	Lithuania	Trakai distr. Aukštadvaris envir.	Pinus sylvestris	54.5762	24.5153	DOT26A_DIL	156	400	212	174	185	301	193	357	317	203	201	2
Lithuania	Lithuania	Trakų distr. Tabaliukų lakeshore	Pinus sylvestris	54.5767	24.576	DOT19_DIL	152	378	212	174	181	307	189	359	427	237	201	2
Lithuania	Lithuania	Varėnos distr. Čepkeliai forest 8 q- 30/31	Pinus sylvestris	54.0623	24.4289	DOT4A	150	400	212	174	181	303	195	359	425	223	201	2
Lithuania	Lithuania	Varėnos distr. Čepkeliai forest 8 q- 30/31	Pinus sylvestris	54.0623	24.4289	DOT4G	150	400	212	174	181	303	195	359	425	223	201	2
Lithuania	Lithuania	Varėnos distr. Čepkeliai forest 8 q- 30/31	Pinus sylvestris	54.0623	24.4289	DOT4H	150	400	212	174	181	303	195	359	425	223	201	2
Lithuania	Lithuania	Vilniaus Gulbinėlių str.	Pinus sylvestris	54.7634	25.3063	DOT25S	150	400	212	174	181	301	185	357	368	230	201	2
Lithuania	Lithuania	Vilnius Gulbinėlių str.	Pinus sylvestris	54.7634	25.3063	DOT24_DIL	158	380	218	na	na	303	na	361	429	237	195	2
Lithuania	Lithuania	Vilnius Gulbinėlių str.	Pinus sylvestris	54.7634	25.3063	DOT24A_DIL	na	386	194	na	187	303	189	359	315	230	201	2
Lithuania	Lithuania	Vilnius, Kairėnai bot. garden	Pinus nigra	54.7346	25.4058	DOT34	154	376	194	174	183	301	187	365	331	244	201	1
Montenegro	Montenegro	Prokletije mountain, Ropojana valley	Pinus heldreichi	42.4917	19.8083	1.D.sept.MNE	146	365	212	174	181	303	189	359	338	244	201	1
Montenegro	Montenegro	Prokletije mountain, Ropojana valley	Pinus heldreichi	42.4917	19.8083	2.D.sept.MNE	146	365	212	174	181	303	189	359	338	244	201	2
Croatia	North Croatia	Đurđevac	Pinus sylvestris	46.0783	17.0511	HR1_8	156	375	194	174	185	303	185	359	379	230	201	1
Croatia	North Croatia	Đurđevac	Pinus sylvestris	46.0783	17.0511	HR1_10	156	375	218	174	181	303	189	359	379	230	201	1
Croatia	North Croatia	Đurđevac	Pinus sylvestris	46.0783	17.0511	HR1_11	156	375	218	174	181	303	189	359	379	230	201	1
Croatia	North Croatia	Đurđevac	Pinus sylvestris	46.0783	17.0511	HR1_12	156	375	218	174	181	303	189	359	379	230	201	1
Croatia	North Croatia	Đurđevac	Pinus sylvestris	46.0783	17.0511	HR1_13	156	375	218	174	181	303	189	359	379	230	201	1
Croatia	North Croatia	Đurđevac	Pinus sylvestris	46.0783	17.0511	HR1_14	156	375	218	174	181	303	189	359	379	230	201	1
Croatia	North Croatia	Đurđevac	Pinus sylvestris	46.0783	17.0511	HR1_15	156	375	218	174	181	303	189	359	379	230	201	1
Croatia	North Croatia	Đurđevac	Pinus sylvestris	46.0783	17.0511	HR1_16	156	375	218	174	181	303	189	359	379	230	201	1
Croatia	North Croatia	Đurđevac	Pinus sylvestris	46.0783	17.0511	HR1_17	156	375	218	174	181	303	189	359	379	230	201	1
Croatia	North Croatia	Đurđevac	Pinus sylvestris	46.0783	17.0511	HR1_3	156	375	218	174	181	303	189	359	379	230	201	1
Croatia	North Croatia	Đurđevac	Pinus sylvestris	46.0783	17.0511	HR1_4	156	375	218	174	181	303	189	359	379	230	201	1
Croatia	North Croatia	Đurđevac	Pinus sylvestris	46.0783	17.0511	HR1_5	156	375	218	174	181	303	189	359	379	230	201	1
Croatia	North Croatia	Đurđevac	Pinus sylvestris	46.0783	17.0511	HR1_2	156	380	194	174	181	303	187	357	331	230	201	2
Croatia	North Croatia	Đurđevac	Pinus sylvestris	46.0783	17.0511	HR1_6	156	380	194	174	181	303	187	357	331	230	201	2
Croatia	North Croatia	Đurđevac	Pinus sylvestris	46.0783	17.0511	HR1_7	156	380	194	174	181	303	187	357	331	230	201	2
Croatia	North Croatia	Đurđevac	Pinus sylvestris	46.0783	17.0511	HR1_9	156	380	194	174	181	303	187	357	331	230	201	2
Italy	Northeast Italy	Tre Cime; Trentino-Alto Adige/Südtirol	Pinus mugo	46.6647	12.3528	D13762	148	380	212	176	181	303	187	365	355	237	201	1
Italy	Northeast Italy	Tre Cime; Trentino-Alto Adige/Südtirol	Pinus mugo	46.6647	12.3528	D13761	148	395	212	176	181	303	185	357	355	286	201	2
Italy	Northeast Italy	Tre Cime; Trentino-Alto Adige/Südtirol	Pinus mugo	46.6647	12.3528	D13763	148	395	212	176	181	303	185	357	355	na	201	1
Italy	Northeast Italy	Tre Cime; Trentino-Alto Adige/Südtirol	Pinus mugo	46.6647	12.3528	D13764	150	380	212	176	181	303	207	363	355	237	201	2
Italy	Northeast Italy	Tre Cime; Trentino-Alto Adige/Südtirol	Pinus mugo	46.661	12.3514	D13771	154	380	212	176	181	303	185	355	413	237	201	2
Italy	Northeast Italy	Tre Cime; Trentino-Alto Adige/Südtirol	Pinus mugo	46.661	12.3514	D13772	154	380	212	176	181	303	185	355	413	237	201	2
New Zealand	New Zealand	Bay of Plenty	Pinus radiata	-38.1544	176.266	D676	146	380	254	174	185	303	193	357	383	223	201	2
New Zealand	New Zealand	Bay of Plenty	Pseudotsuga menziesii	-38.0944	176.081	D675	146	380	254	174	185	303	193	357	381	223	201	2
New Zealand	New Zealand	Bay of Plenty	Pinus radiata	-38.1544	176.266	D685	146	380	254	174	185	303	193	357	383	223	201	2
New Zealand	New Zealand	Bay of Plenty	Pinus radiata	-38.1544	176.266	D677	146	380	254	174	185	303	195	357	383	223	201	2
New Zealand	New Zealand	Bay of Plenty	Pinus radiata	-38.1544	176.266	D678	146	380	272	174	185	303	191	357	383	223	201	2
New Zealand	New Zealand	Bay of Plenty	Pinus radiata	-38.1544	176.266	D679	146	380	254	174	185	303	193	357	383	223	201	2
New Zealand	New Zealand	Bay of Plenty	Pinus radiata	-38.1544	176.266	D680	146	380	254	174	185	303	193	357	383	223	201	2
New Zealand	New Zealand	Bay of Plenty	Pinus radiata	-38.1599	176.363	D683	146	380	254	174	185	303	193	357	383	223	201	2
New Zealand	New Zealand	Bay of Plenty	Pinus radiata	-38.1599	176.363	D684	146	380	254	174	185	303	193	357	383	223	201	2
New Zealand	New Zealand	Hokonui Forest	Pinus ponderosa	-46.0919	168.586	9941_NZ_6	146	380	254	174	185	303	193	357	383	223	201	2
New Zealand	New Zealand	Kaingora forest	Pinus radiata	-38.4248	176.567	D1121	146	380	254	174	185	303	193	357	383	223	201	2
New Zealand	New Zealand	KaingoraForest	Pinus radiata	-38.4248	176.567	11707_NZ_10	146	380	260	174	185	303	193	357	383	223	201	2
New Zealand	New Zealand	Southland	Pinus ponderosa	-46.0919	168.586	D681	146	380	254	174	185	303	193	357	383	223	201	2
New Zealand	New Zealand	Taupo	Pseudotsuga menziesii	-38.4248	176.567	D674	146	380	260	174	185	303	193	357	383	223	201	2
New Zealand	New Zealand	Taupo	Pinus radiata	-38.4248	176.567	D473	146	380	254	174	185	303	193	357	383	223	201	2
New Zealand	New Zealand	Taupo	Pinus radiata	-38.4248	176.567	D686	146	380	254	174	185	303	193	357	383	223	201	2
New Zealand	New Zealand	Taupo	Pinus ponderosa	-39.4266	175.592	D672.1	146	380	254	174	185	303	193	357	383	223	201	2
New Zealand	New Zealand	Taupo	Pinus contorta	-39.4266	175.592	D673	146	380	254	174	185	303	193	357	383	223	201	2
New Zealand	New Zealand	Taupo	Pinus radiata	-39.4266	175.592	D471	146	380	260	174	185	303	193	357	383	223	201	2
New Zealand	New Zealand	Taupo	Pinus radiata	-39.4266	175.592	D474	146	380	254	174	185	303	193	357	383	223	201	2
New Zealand	New Zealand	Taupo	Pinus radiata	-39.4266	175.592	D475	146	380	254	174	185	303	193	357	383	223	201	2
New Zealand	New Zealand	Taupo	Pinus radiata	-39.4266	175.592	D476	146	380	254	174	185	303	193	357	383	223	201	2
New Zealand	New Zealand	Waikato	Pinus radiata	-38.4168	175.99	D671	146	380	254	174	185	303	193	357	383	223	201	2
New Zealand	New Zealand	Waikato	Pinus radiata	-38.3133	175.835	D682	146	380	254	174	185	303	193	357	383	223	201	2
Norway	Norway North	Rundhauk/Rundhaug, Norsko	Pinus sylvestris	69.0251	18.9016	CZ_69	152	388	212	174	181	305	185	355	337	216	195	2
Norway	Norway North	Troms	Pinus sylvestris	68.9306	18.4757	ES4412	146	380	212	174	181	303	181	357	363	244	201	2
Norway	Norway North	Troms	Pinus sylvestris	68.9306	18.4757	ES4564	152	na	212	174	181	305	185	355	337	na	195	2
Norway	Norway North	Troms	Pinus sylvestris	68.9306	18.4757	ES4562	152	na	na	174	181	na	185	355	337	na	195	2
Norway	Norway North	Troms	Pinus sylvestris	69.0311	18.6554	ES4504	154	386	194	174	181	303	187	353	387	216	201	2
Norway	Norway North	Troms	Pinus sylvestris	69.0311	18.6554	ES4505	154	386	194	174	181	303	187	353	387	216	201	2
Norway	Norway North	Troms	Pinus sylvestris	69.0311	18.6554	ES4506	154	386	194	174	181	303	187	353	387	216	201	2
Norway	Norway North	Troms	Pinus sylvestris	69.0311	18.6554	ES4508	154	386	194	174	181	303	187	353	387	216	201	2
Norway	Norway North	Troms	Pinus sylvestris	69.0311	18.6554	ES4509	154	386	194	174	181	303	187	353	387	216	201	2
Norway	Norway North	Troms	Pinus sylvestris	69.0311	18.6554	ES4510	154	386	194	174	181	303	187	353	387	216	201	2
Norway	Norway North	Troms	Pinus sylvestris	69.0311	18.6554	ES4511	154	386	194	174	181	303	187	353	387	216	201	2
Norway	Norway North	Troms	Pinus sylvestris	68.9306	18.4757	ES4568	154	na	na	174	181	305	183	359	423	na	201	1
Norway	Norway Southeast	Buskerud	Pinus sylvestris	59.7223	10.0624	ES4407	154	na	212	174	177	305	185	371	315	230	201	1
Norway	Norway Southeast	Buskerud	Pinus sylvestris	59.7223	10.0624	ES4400	154	na	212	174	181	305	185	371	315	230	201	1
Norway	Norway Southeast	Hedmark, Engerdal	Pinus sylvestris	61.752	11.9721	ES4539	152	na	218	174	181	305	193	373	327	244	201	1
Norway	Norway Southeast	Hedmark, Engerdal	Pinus sylvestris	61.752	11.9721	ES4547	152	na	218	174	181	305	193	373	327	244	201	1
Norway	Norway Southeast	Hedmark, Engerdal	Pinus sylvestris	61.752	11.9721	ES4548	152	na	218	174	181	na	193	373	327	na	201	1
Norway	Norway Southeast	Hedmark, Engerdal	Pinus sylvestris	61.752	11.9721	ES4549	152	na	218	174	181	na	193	373	327	na	201	1
Norway	Norway Southeast	Hedmark, Engerdal	Pinus sylvestris	61.752	11.9721	ES4550	152	na	218	174	na	na	na	373	327	244	201	1
Norway	Norway Southeast	Hedmark, Engerdal	Pinus sylvestris	61.752	11.9721	ES4551	152	na	na	174	181	na	193	373	327	na	201	1
Norway	Norway Southeast	Hedmark, Engerdal	Pinus sylvestris	61.752	11.9721	ES4559	152	na	na	174	181	na	193	373	327	na	201	1
Norway	Norway Southeast	Hedmark, Engerdal	Pinus sylvestris	61.752	11.9721	ES4541	154	362	194	174	181	305	181	335	331	251	195	2
Norway	Norway Southeast	Hedmark, Engerdal	Pinus sylvestris	61.752	11.9721	ES4543	154	na	194	174	181	305	181	335	331	251	195	2
Norway	Norway Southeast	Hedmark, Engerdal	Pinus sylvestris	61.752	11.9721	ES4420	154	na	194	174	181	305	181	335	331	na	195	2
Norway	Norway Southeast	Hedmark, Engerdal	Pinus sylvestris	61.752	11.9721	ES4546	154	na	194	174	181	305	181	335	331	na	195	2
Norway	Norway Southeast	Hedmark, Engerdal	Pinus sylvestris	61.752	11.9721	ES4540	154	na	194	174	na	305	181	335	331	251	195	2
Norway	Norway Southeast	Hedmark, Engerdal	Pinus sylvestris	61.752	11.9721	ES4544	154	na	na	174	181	na	181	335	331	na	195	2
Norway	Norway Southeast	Hedmark, Engerdal	Pinus sylvestris	61.752	11.9721	ES4480	156	380	218	174	181	305	193	373	327	244	201	1
Norway	Norway Southeast	Hedmark, Engerdal	Pinus sylvestris	61.7461	11.9759	ES4415	na	380	218	174	181	305	193	373	327	244	201	1
Norway	Norway Southeast	Hedmark, Koppang	Pinus sylvestris	61.5918	10.9918	ES4417	154	na	212	174	181	na	185	361	433	na	201	1
Norway	Norway Southeast	Hedmark, Skotterud	Pinus sylvestris	59.9925	12.107	ES4406	158	381	212	174	185	305	195	365	349	230	201	2
Norway	Norway Southeast	Hedmark, Skotterud	Pinus sylvestris	59.9925	12.107	ES4403	158	382	212	174	185	305	195	365	349	230	201	2
Norway	Norway Southeast	Hedmark, Tolga	Pinus sylvestris	62.351	10.8828	ES4414	152	364	194	174	183	303	181	359	387	230	201	1
Norway	Norway Southeast	Hedmark, Tolga	Pinus sylvestris	62.351	10.8828	ES4416	152	364	194	174	183	303	181	359	387	230	201	1
Norway	Norway Southeast	Hedmark, Trysil	Pinus sylvestris	61.2456	12.3487	ES4409	152	na	194	174	181	305	181	359	397	223	201	1
Norway	Norway Southeast	Hedmark, Trysil	Pinus sylvestris	61.2456	12.3487	ES4410	152	na	194	174	181	305	181	359	397	223	201	1
Norway	Norway Southeast	Hedmark, Trysil	Pinus sylvestris	61.2456	12.3487	ES4397	154	392	212	174	183	305	185	359	na	251	201	1
Norway	Norway Southeast	Hedmark, Trysil	Pinus sylvestris	61.2525	12.34	ES4405	154	na	194	174	183	305	185	335	331	216	201	1
Norway	Norway Southeast	Telemark, Gransherad	Pinus sylvestris	59.6918	9.04286	ES4499	146	373	212	174	183	303	189	353	353	230	201	1
Norway	Norway Southeast	Telemark, Gransherad	Pinus sylvestris	59.6918	9.04286	ES4494	150	na	218	na	na	305	na	359	354	244	201	1
Norway	Norway Southeast	Telemark, Skien	Pinus sylvestris	59.2466	9.58472	ES4507	152	na	194	174	181	303	187	369	308	202	201	2
Norway	Norway West	Sogn og Fjordane, 1	Pinus sylvestris	61.4681	5.58839	ES4434	146	371	206	174	171	303	193	357	335	251	195	1
Norway	Norway West	Sogn og Fjordane, 1	Pinus sylvestris	61.4681	5.58839	ES4426	146	371	206	174	185	303	193	357	335	251	195	1
Norway	Norway West	Sogn og Fjordane, 1	Pinus sylvestris	61.4681	5.58839	ES4435	146	371	206	174	185	303	193	357	335	251	195	1
Norway	Norway West	Sogn og Fjordane, 1	Pinus sylvestris	61.4681	5.58839	ES4443	146	371	206	174	185	303	193	357	335	251	195	1
Norway	Norway West	Sogn og Fjordane, 1	Pinus sylvestris	61.4681	5.58839	ES4445	146	371	206	174	185	303	193	357	335	251	195	1
Norway	Norway West	Sogn og Fjordane, 1	Pinus sylvestris	61.4681	5.58839	ES4446	146	371	206	174	185	303	193	357	335	251	195	1
Norway	Norway West	Sogn og Fjordane, 1	Pinus sylvestris	61.4681	5.58839	ES4484	146	371	206	174	185	303	193	357	335	251	195	1
Norway	Norway West	Sogn og Fjordane, 1	Pinus sylvestris	61.4681	5.58839	ES4486	146	371	206	174	185	303	193	357	335	251	195	1
Norway	Norway West	Sogn og Fjordane, 1	Pinus sylvestris	61.4681	5.58839	ES4488	146	371	206	174	185	303	193	357	335	251	195	1
Norway	Norway West	Sogn og Fjordane, 1	Pinus sylvestris	61.4681	5.58839	ES4425	146	371	206	174	185	303	193	357	335	251	201	1
Norway	Norway West	Sogn og Fjordane, 1	Pinus sylvestris	61.4681	5.58839	ES4492	146	na	206	na	na	303	na	357	335	251	195	1
Norway	Norway West	Sogn og Fjordane, 1	Pinus sylvestris	61.4691	5.59922	ES4423	158	371	224	176	181	309	187	357	383	286	201	2
Norway	Norway West	Sogn og Fjordane, 1	Pinus sylvestris	61.4691	5.59922	ES4431	158	371	224	176	181	309	187	357	383	286	201	2
Norway	Norway West	Sogn og Fjordane, 1	Pinus sylvestris	61.4691	5.59922	ES4465	158	371	224	176	181	309	187	357	383	286	201	2
Norway	Norway West	Sogn og Fjordane, 1	Pinus sylvestris	61.4691	5.59922	ES4466	158	371	224	176	181	309	187	357	383	286	201	2
Norway	Norway West	Sogn og Fjordane, 1	Pinus sylvestris	61.4691	5.59922	ES4485	158	371	224	176	181	309	187	357	383	286	201	2
Norway	Norway West	Sogn og Fjordane, 1	Pinus sylvestris	61.4691	5.59922	ES4487	158	371	224	176	181	309	187	357	383	286	201	2
Norway	Norway West	Sogn og Fjordane, 1	Pinus sylvestris	61.4691	5.59922	ES4461	158	na	224	na	na	309	na	357	383	286	201	2
Norway	Norway West	Sogn og Fjordane, 2	Pinus sylvestris	61.8394	6.48751	ES4496	146	na	212	174	na	303	189	363	354	216	201	2
Norway	Norway West	Sogn og Fjordane, 2	Pinus sylvestris	61.8394	6.48751	ES4449	152	371	230	176	181	305	187	357	383	286	201	1
Norway	Norway West	Sogn og Fjordane, 2	Pinus sylvestris	61.8394	6.48751	ES4475	152	371	230	176	181	305	187	357	383	286	201	1
Norway	Norway West	Sogn og Fjordane, 2	Pinus sylvestris	61.8394	6.48751	ES4478	152	371	230	176	181	305	187	357	383	286	201	1
Norway	Norway West	Sogn og Fjordane, 2	Pinus sylvestris	61.8394	6.48751	ES4490	152	371	230	176	181	305	187	357	383	286	201	1
Norway	Norway West	Sogn og Fjordane, 2	Pinus sylvestris	61.8394	6.48751	ES4479	152	371	254	174	185	307	193	363	381	223	201	1
Norway	Norway West	Sogn og Fjordane, 2	Pinus sylvestris	61.8394	6.48751	ES4477	152	380	218	174	181	305	193	373	327	244	201	1
Norway	Norway West	Sogn og Fjordane, 2	Pinus sylvestris	61.8394	6.48751	ES4447	152	395	212	176	181	305	181	357	367	286	201	2
Norway	Norway West	Sogn og Fjordane, 2	Pinus sylvestris	61.8394	6.48751	ES4448	152	395	212	176	181	305	181	357	367	286	201	2
Norway	Norway West	Sogn og Fjordane, 2	Pinus sylvestris	61.8394	6.48751	ES4450	152	395	212	176	181	305	181	357	367	286	201	2
Norway	Norway West	Sogn og Fjordane, 2	Pinus sylvestris	61.8394	6.48751	ES4452	152	395	212	176	181	305	181	357	367	286	201	2
Norway	Norway West	Sogn og Fjordane, 2	Pinus sylvestris	61.8394	6.48751	ES4457	152	395	212	176	181	305	181	357	367	286	201	2
Norway	Norway West	Sogn og Fjordane, 2	Pinus sylvestris	61.8394	6.48751	ES4468	152	395	212	176	181	305	181	357	367	286	201	2
Norway	Norway West	Sogn og Fjordane, 2	Pinus sylvestris	61.8394	6.48751	ES4470	152	395	212	176	181	305	181	357	367	286	201	2
Norway	Norway West	Sogn og Fjordane, 2	Pinus sylvestris	61.8394	6.48751	ES4495	152	395	212	176	181	305	181	357	367	286	201	2
Norway	Norway West	Sogn og Fjordane, 2	Pinus sylvestris	61.8394	6.48751	ES4497	152	395	212	176	181	305	181	357	367	286	201	2
Norway	Norway West	Sogn og Fjordane, 2	Pinus sylvestris	61.8394	6.48751	ES4471	152	395	212	na	na	305	201	357	367	286	201	2
Norway	Norway West	Sogn og Fjordane, 2	Pinus sylvestris	61.8394	6.48751	ES4439	152	395	230	176	181	305	181	357	383	286	201	2
Norway	Norway West	Sogn og Fjordane, 2	Pinus sylvestris	61.8394	6.48751	ES4440	152	395	230	176	181	305	181	357	383	286	201	2
Norway	Norway West	Sogn og Fjordane, 2	Pinus sylvestris	61.8394	6.48751	ES4458	152	na	212	176	181	305	181	357	367	286	201	2
Norway	Norway West	Sogn og Fjordane, 2	Pinus sylvestris	61.8394	6.48751	ES4476	152	na	212	176	181	305	181	357	367	293	201	2
Norway	Norway West	Sogn og Fjordane, 2	Pinus sylvestris	61.8394	6.48751	ES4436	152	na	212	na	na	305	na	357	367	286	201	2
Norway	Norway West	Sogn og Fjordane, 2	Pinus sylvestris	61.8394	6.48751	ES4473	152	na	na	176	181	na	181	357	367	na	201	2
Norway	Norway West	Sogn og Fjordane, 2	Pinus sylvestris	61.8394	6.48751	ES4428	156	371	254	174	185	307	193	363	381	223	201	1
Norway	Norway West	Sogn og Fjordane, 2	Pinus sylvestris	61.8394	6.48751	ES4453	156	371	254	174	185	307	193	363	381	223	201	1
Norway	Norway West	Sogn og Fjordane, 2	Pinus sylvestris	61.8394	6.48751	ES4454	156	371	254	174	185	307	193	363	381	223	201	1
Norway	Norway West	Sogn og Fjordane, 2	Pinus sylvestris	61.8394	6.48751	ES4482	156	371	254	174	185	307	193	363	381	223	201	1
Norway	Norway West	Sogn og Fjordane, 2	Pinus sylvestris	61.8394	6.48751	ES4483	156	371	254	174	185	307	193	363	381	223	201	1
Norway	Norway West	Sogn og Fjordane, 2	Pinus sylvestris	61.8394	6.48751	ES4491	156	371	254	174	185	307	193	363	381	223	201	1
Norway	Norway West	Sogn og Fjordane, 2	Pinus sylvestris	61.8394	6.48751	ES4456	156	371	254	174	na	307	na	na	na	223	201	1
Norway	Norway West	Sogn og Fjordane, 2	Pinus sylvestris	61.8394	6.48751	ES4472	156	na	na	174	185	na	193	363	381	na	201	1
Norway	Norway West	Sogn og Fjordane, 2	Pinus sylvestris	61.8394	6.48751	ES4500	158	371	224	na	na	309	na	357	383	293	201	2
Norway	Norway West	Sogn og Fjordane, 2	Pinus sylvestris	61.8394	6.48751	ES4501	na	na	212	176	181	305	181	357	367	286	201	2
Norway	Norway West	Sogn og Fjordane, 2	Pinus sylvestris	61.8394	6.48751	ES4459	na	na	212	176	na	na	201	357	367	286	201	2
Poland	Northern Poland	Bzowo	Pinus nigra	53.5122	18.6826	PnBZ07b	154	390	224	174	183	303	187	357	315	314	201	1
Poland	Northern Poland	Bzowo	Pinus nigra	53.5122	18.6826	PnBZ07c	154	390	224	174	183	303	187	357	315	314	201	1
Poland	Northern Poland	Bzowo	Pinus nigra	53.5122	18.6826	PnBZ09a	154	390	224	174	183	303	187	357	315	322	201	1
Poland	Northern Poland	Bzowo	Pinus nigra	53.5122	18.6826	PnBZ09c	154	390	224	174	183	303	187	357	315	322	201	1
Poland	Northern Poland	Bzowo	Pinus nigra	53.5122	18.6826	PnBZ09d	154	390	224	174	183	303	187	357	315	322	201	1
Poland	Northern Poland	Bzowo	Pinus nigra	53.5122	18.6826	PnBZ09g	154	390	224	174	183	303	187	357	315	322	201	1
Poland	Northern Poland	Bzowo	Pinus nigra	53.5122	18.6826	PnBZ09e	154	390	224	174	183	303	187	357	315	na	201	1
Poland	Northern Poland	Bzowo	Pinus nigra	53.5122	18.6826	PnBZ09b	154	390	224	174	na	303	187	357	315	322	201	1
Poland	Northern Poland	Bzowo	Pinus nigra	53.5122	18.6826	PnBZ08b	162	406	218	196	185	303	195	335	345	230	201	2
Poland	Northern Poland	Bzowo	Pinus nigra	53.5122	18.6826	PnBZ08a	162	406	218	na	185	303	195	335	345	230	201	2
Poland	Northern Poland	Leśnice	Pinus nigra	54.4961	17.666	PnLES13b	146	390	218	174	181	303	187	357	315	230	201	2
Poland	Northern Poland	Leśnice	Pinus nigra	54.4961	17.666	PnLES14b	146	390	218	174	183	303	193	357	315	230	201	1
Poland	Northern Poland	Leśnice	Pinus nigra	54.4961	17.666	PnLES14a	146	390	218	174	183	303	193	357	315	230	201	1
Poland	Northern Poland	Leśnice	Pinus nigra	54.4961	17.666	PnLES14b	146	390	218	174	183	303	193	357	315	230	201	1
Poland	Northern Poland	Leśnice	Pinus nigra	54.4961	17.666	PnLES18b	146	390	218	na	183	303	195	357	315	230	201	1
Poland	Northern Poland	Leśnice	Pinus nigra	54.4961	17.666	PnLES14c	150	375	194	174	181	305	189	353	315	230	201	2
Poland	Northern Poland	Leśnice	Pinus nigra	54.4961	17.666	PnLES08b	152	362	212	174	185	303	187	361	299	237	201	2
Poland	Northern Poland	Leśnice	Pinus nigra	54.4961	17.666	PnLES08c	152	362	212	174	185	303	187	361	299	237	201	2
Poland	Northern Poland	Leśnice	Pinus nigra	54.4961	17.666	PnLES08f	152	362	212	174	185	303	187	361	299	237	201	2
Poland	Northern Poland	Leśnice	Pinus nigra	54.4961	17.666	PnLES08g	152	362	212	174	185	303	187	361	299	237	201	2
Poland	Northern Poland	Leśnice	Pinus nigra	54.4961	17.666	PnLES08h	152	362	212	174	185	303	187	361	299	237	201	2
Poland	Northern Poland	Leśnice	Pinus nigra	54.4961	17.666	PnLES08i	152	362	212	174	185	303	187	361	299	237	201	2
Poland	Northern Poland	Leśnice	Pinus nigra	54.4961	17.666	PnLES08j	152	362	212	174	185	303	187	361	299	237	201	2
Poland	Northern Poland	Leśnice	Pinus nigra	54.4961	17.666	PnLES08k	152	362	212	174	185	303	187	361	299	237	201	2
Poland	Northern Poland	Leśnice	Pinus nigra	54.4961	17.666	PnLES08t	152	362	212	174	185	303	187	361	299	237	201	2
Poland	Northern Poland	Leśnice	Pinus nigra	54.4961	17.666	PnLES08z	152	362	212	174	185	303	187	361	299	237	201	2
Poland	Northern Poland	Leśnice	Pinus nigra	54.4961	17.666	PnLES09b	152	362	212	174	185	303	187	361	299	237	201	2
Poland	Northern Poland	Leśnice	Pinus nigra	54.4961	17.666	PnLES09a	152	390	218	na	183	303	195	357	315	230	201	2
Poland	Northern Poland	Leśnice	Pinus nigra	54.4961	17.666	PnLES04d	156	384	218	172	183	305	189	381	319	223	201	1
Poland	Northern Poland	Leśnice	Pinus nigra	54.4961	17.666	PnLES06a	156	384	218	172	183	305	189	381	319	223	201	1
Poland	Northern Poland	Leśnice	Pinus nigra	54.4961	17.666	PnLES06c	156	384	218	172	183	305	189	381	319	223	201	1
Poland	Northern Poland	Leśnice	Pinus nigra	54.4961	17.666	PnLES18a	156	384	218	172	183	305	189	381	319	223	201	1
Poland	Northern Poland	Leśnice	Pinus nigra	54.4961	17.666	PnLES08d	158	375	194	174	183	303	189	347	315	230	201	1
Poland	Northern Poland	Leśnice	Pinus nigra	54.4961	17.666	PnLES08l	158	375	194	174	183	303	189	347	315	230	201	1
Poland	Northern Poland	Leśnice	Pinus nigra	54.4961	17.666	PnLES03a	158	375	224	174	185	303	195	357	345	230	195	1
Poland	Northern Poland	Leśnice	Pinus nigra	54.4961	17.666	PnLES11b	158	386	218	174	183	303	209	357	345	230	201	2
Poland	Northern Poland	Leśnice	Pinus nigra	54.4961	17.666	PnLES16a	158	386	224	174	183	303	209	357	345	300	201	1
Poland	Northern Poland	Leśnice	Pinus nigra	54.4961	17.666	PnLES16c	158	386	224	174	183	303	209	357	345	300	201	1
Poland	Northern Poland	Leśnice	Pinus nigra	54.4961	17.666	PnLES15a	158	390	218	174	183	303	209	357	345	300	201	1
Poland	Northern Poland	Leśnice	Pinus nigra	54.4961	17.666	PnLES15f	158	390	218	174	183	303	209	357	345	300	201	1
Poland	Northern Poland	Leśnice	Pinus nigra	54.4961	17.666	PnLES19f	158	390	218	174	183	303	209	357	345	314	201	1
Poland	Northern Poland	Leśnice	Pinus nigra	54.4961	17.666	PnLES13a	158	391	218	174	183	303	209	357	345	300	201	1
Poland	Northern Poland	Leśnice	Pinus nigra	54.4961	17.666	PnLES01d	158	na	218	174	183	303	189	357	345	266	201	2
Poland	Northern Poland	Leśnice	Pinus nigra	54.4961	17.666	PnLES09c	160	396	218	174	183	303	195	335	345	230	201	2
Poland	Northern Poland	Leśnice	Pinus nigra	54.4961	17.666	PnLES20d	160	396	218	na	185	303	195	335	345	230	201	2
Poland	Northern Poland	Leśnice	Pinus nigra	54.4961	17.666	PnLES02d	160	401	212	174	181	303	191	357	413	216	201	1
Poland	Northern Poland	Leśnice	Pinus nigra	54.4961	17.666	PnLES02e	160	401	212	174	181	303	191	357	413	216	201	1
Poland	Northern Poland	Leśnice	Pinus nigra	54.4961	17.666	PnLES02f	160	401	212	174	181	303	191	357	413	216	201	1
Poland	Northern Poland	Leśnice	Pinus nigra	54.4961	17.666	PnLES11a	160	406	218	na	185	303	195	335	345	230	201	2
Poland	Northern Poland	Strzeszewo	Pinus nigra	54.729	17.7579	PnSTR13f	146	378	218	174	183	303	195	357	303	230	201	2
Poland	Northern Poland	Strzeszewo	Pinus nigra	54.729	17.7579	PnSTR01c	146	378	218	174	183	303	195	357	303	230	201	2
Poland	Northern Poland	Strzeszewo	Pinus nigra	54.729	17.7579	PnSTR12b	146	378	218	174	183	303	195	357	303	230	201	2
Poland	Northern Poland	Strzeszewo	Pinus nigra	54.729	17.7579	PnSTR13a	146	378	218	174	183	303	195	357	303	230	201	2
Poland	Northern Poland	Strzeszewo	Pinus nigra	54.729	17.7579	PnSTR13b	146	378	218	174	183	303	195	357	303	230	201	2
Poland	Northern Poland	Strzeszewo	Pinus nigra	54.729	17.7579	PnSTR13c	146	378	218	174	183	303	195	357	303	230	201	2
Poland	Northern Poland	Strzeszewo	Pinus nigra	54.729	17.7579	PnSTR12f	146	386	194	174	181	305	191	359	365	216	201	1
Poland	Northern Poland	Strzeszewo	Pinus nigra	54.729	17.7579	PnSTR17d	146	390	212	174	181	303	195	357	315	230	201	2
Poland	Northern Poland	Strzeszewo	Pinus nigra	54.729	17.7579	PnSTR17e	146	390	212	174	181	303	195	357	315	230	201	2
Poland	Northern Poland	Strzeszewo	Pinus nigra	54.729	17.7579	PnSTR07c	146	390	218	174	183	303	189	357	315	251	201	2
Poland	Northern Poland	Strzeszewo	Pinus nigra	54.729	17.7579	PnSTR10a	146	390	218	174	183	303	195	357	315	230	201	1
Poland	Northern Poland	Strzeszewo	Pinus nigra	54.729	17.7579	PnSTR20a	146	390	224	174	181	303	189	357	315	230	201	na
Poland	Northern Poland	Strzeszewo	Pinus nigra	54.729	17.7579	PnSTR13f	148	380	194	174	183	309	191	361	315	237	201	1
Poland	Northern Poland	Strzeszewo	Pinus nigra	54.729	17.7579	PnSTR06b	150	409	200	174	183	303	189	365	315	251	201	1
Poland	Northern Poland	Strzeszewo	Pinus nigra	54.729	17.7579	PnSTR10d	150	409	200	174	183	303	189	365	315	251	201	1
Poland	Northern Poland	Strzeszewo	Pinus nigra	54.729	17.7579	PnSTR02b	152	388	230	174	183	305	189	359	319	216	201	1
Poland	Northern Poland	Strzeszewo	Pinus nigra	54.729	17.7579	PnSTR02a	152	388	230	174	183	305	189	359	319	230	201	1
Poland	Northern Poland	Strzeszewo	Pinus nigra	54.729	17.7579	PnSTR20b	152	388	230	174	183	305	189	359	319	230	201	1
Poland	Northern Poland	Strzeszewo	Pinus nigra	54.729	17.7579	PnSTR20e	152	388	230	174	183	305	189	359	319	237	201	1
Poland	Northern Poland	Strzeszewo	Pinus nigra	54.729	17.7579	PnSTR20f	152	388	230	174	183	305	189	359	319	237	201	1
Poland	Northern Poland	Strzeszewo	Pinus nigra	54.729	17.7579	PnSTR02c	152	388	230	174	183	305	189	359	319	300	201	1
Poland	Northern Poland	Strzeszewo	Pinus nigra	54.729	17.7579	PnSTR18e	152	388	230	174	183	305	189	359	319	392	201	1
Poland	Northern Poland	Strzeszewo	Pinus nigra	54.729	17.7579	PnSTR13d	152	388	230	174	183	305	189	359	319	na	201	1
Poland	Northern Poland	Strzeszewo	Pinus nigra	54.729	17.7579	PnSTR18d	152	388	230	174	183	305	189	359	319	na	201	1
Poland	Northern Poland	Strzeszewo	Pinus nigra	54.729	17.7579	PnSTR09e	152	393	194	174	183	na	209	357	345	216	201	1
Poland	Northern Poland	Strzeszewo	Pinus nigra	54.729	17.7579	PnSTR18f	156	393	218	174	181	303	187	361	315	230	201	2
Poland	Northern Poland	Strzeszewo	Pinus nigra	54.729	17.7579	PnSTR08d	158	386	224	174	183	303	209	357	315	230	201	na
Poland	Northern Poland	Strzeszewo	Pinus nigra	54.729	17.7579	PnSTR03a	158	386	224	174	183	303	209	357	345	300	201	1
Poland	Northern Poland	Strzeszewo	Pinus nigra	54.729	17.7579	PnSTR03d	158	386	224	174	183	303	209	357	345	300	201	1
Poland	Northern Poland	Strzeszewo	Pinus nigra	54.729	17.7579	PnSTR04a	158	386	224	174	183	303	209	357	345	300	201	1
Poland	Northern Poland	Strzeszewo	Pinus nigra	54.729	17.7579	PnSTR04b	158	386	224	174	183	303	209	357	345	300	201	1
Poland	Northern Poland	Strzeszewo	Pinus nigra	54.729	17.7579	PnSTR04c	158	386	224	174	183	303	209	357	345	300	201	1
Poland	Northern Poland	Strzeszewo	Pinus nigra	54.729	17.7579	PnSTR05d	158	386	224	174	183	303	209	357	345	300	201	1
Poland	Northern Poland	Strzeszewo	Pinus nigra	54.729	17.7579	PnSTR07a	158	386	224	174	183	303	209	357	345	300	201	1
Poland	Northern Poland	Strzeszewo	Pinus nigra	54.729	17.7579	PnSTR07b	158	386	224	174	183	303	209	357	345	300	201	1
Poland	Northern Poland	Strzeszewo	Pinus nigra	54.729	17.7579	PnSTR08e	158	386	224	174	183	303	209	357	345	300	201	1
Poland	Northern Poland	Strzeszewo	Pinus nigra	54.729	17.7579	PnSTR09d	158	386	224	174	183	303	209	357	345	300	201	1
Poland	Northern Poland	Strzeszewo	Pinus nigra	54.729	17.7579	PnSTR16b	158	386	224	174	183	303	209	357	345	300	201	1
Poland	Northern Poland	Strzeszewo	Pinus nigra	54.729	17.7579	PnSTR16d	158	386	224	174	183	303	209	357	345	300	201	1
Poland	Northern Poland	Strzeszewo	Pinus nigra	54.729	17.7579	PnSTR30c	158	386	224	174	183	303	209	357	345	300	201	1
Poland	Northern Poland	Strzeszewo	Pinus nigra	54.729	17.7579	PnSTR11d	160	396	218	na	185	303	195	335	345	230	201	2
Poland	Northern Poland	Strzeszewo	Pinus nigra	54.729	17.7579	PnSTR11e	160	396	218	na	185	303	195	335	345	230	201	2
Poland	Northern Poland	Strzeszewo	Pinus nigra	54.729	17.7579	PnSTR11f	160	396	218	na	185	303	195	335	345	230	201	2
Poland	Northern Poland	Strzeszewo	Pinus nigra	54.729	17.7579	PnSTR12a	160	396	218	na	185	303	195	335	345	230	201	2
Poland	Northern Poland	Strzeszewo	Pinus nigra	54.729	17.7579	PnSTR12d	160	396	218	na	185	303	195	335	345	230	201	2
Poland	Northern Poland	Strzeszewo	Pinus nigra	54.729	17.7579	PnSTR12e	160	396	218	na	185	303	195	335	345	230	201	2
Poland	Northern Poland	Strzeszewo	Pinus nigra	54.729	17.7579	PnSTR01b	160	406	218	178	185	303	195	335	345	230	201	2
Poland	Northern Poland	Strzeszewo	Pinus nigra	54.729	17.7579	PnSTR10f	na	409	200	174	183	303	189	na	315	251	201	1
Romania	Romania	Romania	Pinus nigra	47.4844	25.3753	26589_ROM2_1	150	373	212	176	183	307	191	335	315	258	195	1
Romania	Romania	Romania	Pinus nigra	47.657	25.5715	26590_ROM2_2	150	380	212	176	183	303	191	365	371	230	201	1
Romania	Romania	Romania	Pinus nigra	47.4844	25.3753	26587_ROM1_1	156	431	212	176	183	303	186	357	399	237	201	1
Russia	Russia Far East	Far-East, 420, Vladivostok	Pinus densiflora Sieb. et Zucc.	43.8618	132.455	ES3712	152	378	218	176	183	303	187	373	385	251	201	1
Russia	Russia Far East	Far-East, 420, Vladivostok	Pinus densiflora Sieb. et Zucc.	43.8618	132.455	ES3713	152	na	212	176	183	na	189	375	na	223	201	2
Russia	Russia Far East	Far-East, 423, Vladivostok	Pinus sylvestris	44.1753	132.792	ES3378	144	404	212	176	na	303	181	na	365	230	201	1
Russia	Russia Far East	Far-East, 423, Vladivostok	Pinus sylvestris	44.1753	132.792	ES3373	152	393	212	176	181	303	189	359	385	230	201	1
Russia	Russia Far East	Far-East, 423, Vladivostok	Pinus sylvestris	44.1753	132.792	ES3375	152	396	212	176	181	305	189	357	385	230	201	2
Russia	Russia Far East	Far-East, 423, Vladivostok	Pinus sylvestris	44.1753	132.792	ES3379	152	428	224	176	181	303	189	357	385	230	201	1
Russia	Russia Far East	Far-East, 423, Vladivostok	Pinus sylvestris	44.1753	132.792	ES3711	152	428	224	176	181	303	189	357	385	230	201	1
Russia	Russia Far East	Far-East, 423, Vladivostok	Pinus sylvestris	44.1753	132.792	ES3374	152	na	212	176	181	na	na	359	na	230	201	2
Russia	Russia Far East	Far-East, 423, Vladivostok	Pinus sylvestris	44.1753	132.792	ES3376	152	na	224	176	181	na	na	357	na	230	201	1
Russia	Russia Far East	Far-East, 423, Vladivostok	Pinus sylvestris	44.1753	132.792	ES3377	154	377	212	174	181	na	189	359	385	230	201	2
Russia	Russia Far East	Far-East, 431, Khabarovsk	Pinus sylvestris	48.3458	135.186	ES3755	150	na	218	174	183	305	185	357	na	230	201	1
Russia	Russia Far East	Far-East, 431, Khabarovsk	Pinus sylvestris	48.3458	135.186	ES3542	152	393	212	176	181	305	189	363	385	230	201	2
Russia	Russia Far East	Far-East, 431, Khabarovsk	Pinus sylvestris	48.3458	135.186	ES3380	152	393	212	176	183	305	189	363	385	230	201	2
Russia	Russia Far East	Far-East, 431, Khabarovsk	Pinus sylvestris	48.3458	135.186	ES3543	152	393	212	176	183	305	189	363	385	230	201	2
Russia	Russia Far East	Far-East, 431, Khabarovsk	Pinus sylvestris	48.3458	135.186	ES3544	152	393	212	176	183	305	189	363	385	230	201	2
Russia	Russia Far East	Far-East, 431, Khabarovsk	Pinus sylvestris	48.3458	135.186	ES3545	152	400	212	172	183	303	185	359	389	230	201	2
Russia	Russia Far East	Far-East, 431, Khabarovsk	Pinus sylvestris	48.3458	135.186	ES3546	156	400	212	174	181	303	187	359	385	230	201	1
Russia	Russia Far East	Far-East, 442, Khabarovsk	Pinus sylvestris	48.3342	135.275	ES3989	154	na	212	174	181	305	187	335	387	230	201	2
Russia	Russia West	Ruskeala	Pinus sylvestris	61.9454	30.5795	ES3016	150	380	194	174	181	303	187	359	315	251	201	1
Russia	Russia West	Ruskeala	Pinus sylvestris	61.9454	30.5795	ES3018	162	393	212	172	183	305	185	359	383	237	201	1
Russia	Russia West	St. Petersburg	Pinus sylvestris	60.285	29.812	ES2471	144	390	212	174	181	305	191	359	319	237	201	1
Russia	Russia West	St. Petersburg	Pinus sylvestris	60.285	29.812	ES2468	148	395	206	176	183	301	195	355	315	223	201	1
Russia	Russia West	St. Petersburg	Pinus sylvestris	60.0228	30.3517	ES2838	150	388	194	174	183	301	195	na	331	244	201	1
Russia	Russia West	St. Petersburg	Pinus sylvestris	60.285	29.812	ES2658	150	393	194	174	181	303	189	371	383	230	201	1
Russia	Russia West	St. Petersburg	Pinus sylvestris	60.2006	29.9601	ES2467	150	400	212	174	181	305	187	373	365	230	201	2
Russia	Russia West	St. Petersburg	Pinus sylvestris	60.285	29.812	ES2461	150	401	206	174	183	305	191	363	365	216	201	1
Russia	Russia West	St. Petersburg	Pinus sylvestris	60.285	29.812	ES2463	150	401	206	174	183	305	191	363	365	216	201	1
Russia	Russia West	St. Petersburg	Pinus sylvestris	60.285	29.812	ES2472	150	401	206	174	183	305	191	363	365	216	201	1
Russia	Russia West	St. Petersburg	Pinus sylvestris	60.285	29.812	ES2663	152	373	212	174	183	303	185	361	353	230	201	1
Russia	Russia West	St. Petersburg	Pinus sylvestris	60.2006	29.9601	ES2477	152	380	248	174	183	305	187	359	354	237	201	2
Russia	Russia West	St. Petersburg	Pinus sylvestris	60.2006	29.9601	ES2470	152	384	212	174	181	301	185	359	390	209	201	2
Russia	Russia West	St. Petersburg	Pinus sylvestris	60.2006	29.9601	ES2478	152	384	212	174	181	301	185	359	390	209	201	2
Russia	Russia West	St. Petersburg	Pinus sylvestris	60.2006	29.9601	ES2474	152	385	212	174	181	301	185	359	390	209	201	2
Russia	Russia West	St. Petersburg	Pinus sylvestris	60.2006	29.9601	ES2473	154	380	194	174	181	303	191	365	331	230	195	na
Russia	Russia West	St. Petersburg	Pinus sylvestris	60.285	29.812	ES2659	154	388	194	176	181	305	193	371	333	230	201	2
Russia	Russia West	St. Petersburg	Pinus sylvestris	60.285	29.812	ES2660	154	401	194	174	181	305	187	363	354	202	195	1
Russia	Russia West	St. Petersburg	Pinus sylvestris	60.2006	29.9601	ES2656	154	401	254	172	181	305	187	373	365	237	201	1
Russia	Russia West	St. Petersburg	Pinus sylvestris	60.2006	29.9601	ES2657	154	401	254	172	181	305	187	373	365	237	201	1
Russia	Russia West	St. Petersburg	Pinus sylvestris	60.2006	29.9601	ES2661	154	401	254	172	181	305	187	373	365	237	201	1
Russia	Russia West	St. Petersburg	Pinus sylvestris	60.2006	29.9601	ES2662	154	401	254	172	181	305	187	373	365	237	201	1
Russia	Russia West	St. Petersburg	Pinus sylvestris	60.2006	29.9601	ES2475	154	401	254	172	181	305	187	373	na	237	201	1
Russia	Russia West	St. Petersburg	Pinus sylvestris	60.2006	29.9601	ES2469	154	401	254	172	181	305	187	na	365	237	201	1
Russia	Russia West	St. Petersburg	Pinus sylvestris	60.2006	29.9601	ES2464	154	na	254	172	181	305	na	na	365	237	201	1
Russia	Russia West	St. Petersburg	Pinus sylvestris	60.285	29.812	ES2466	160	380	194	174	181	305	185	359	315	230	201	2
Russia	Russia West	St. Petersburg	Pinus sylvestris	60.285	29.812	ES2462	162	392	218	174	183	309	189	355	349	237	201	1
Scotland	Scotland	Aberdeen University, Botanical Garden	Cedrus atlantica glauca	57.1695	-2.10539	D1200.2	146	395	212	176	183	305	181	357	367	321	201	2
Scotland	Scotland	Aberdeen University, Botanical Garden	Cedrus atlantica glauca	57.1695	-2.10539	D1200.1	146	395	212	176	183	305	181	357	367	384	201	1
Scotland	Scotland	Aberdeenshire	Pinus spp.	57.1833	-2.62142	D493	152	386	212	190	175	305	185	357	435	223	204	2
Scotland	Scotland	Aberdeenshire	Pinus spp.	57.5638	-2.81684	D478	152	395	212	176	183	305	189	357	367	335	201	1
Scotland	Scotland	Aberdeenshire	Pinus spp.	57.3731	-2.90329	D490	152	386	212	190	175	305	185	357	435	223	204	2
Scotland	Scotland	Aberdeenshire	Pinus spp.	57.1597	-3.0655	D477	152	386	212	190	175	305	185	357	435	223	204	2
Scotland	Scotland	Aberdeenshire	Pinus spp.	57.128	-2.48146	D492	152	386	212	190	175	305	185	357	435	223	204	2
Scotland	Scotland	AIEX3	Pinus sylvestris	57.6509	-3.65398	Stu116	146	395	212	176	183	305	181	357	367	342	201	2
Scotland	Scotland	AIEX3	Pinus sylvestris	57.6509	-3.65398	Stu117	146	395	212	176	183	305	181	357	367	342	201	2
Scotland	Scotland	AIEX3	Pinus sylvestris	57.6509	-3.65398	Stu118	146	395	212	176	183	305	181	357	367	342	201	2
Scotland	Scotland	AIEX3	Pinus sylvestris	57.6509	-3.65398	Stu119	146	395	212	176	183	305	181	357	367	342	201	2
Scotland	Scotland	AIEX3	Pinus sylvestris	57.6509	-3.65398	Stu120	146	395	212	176	183	305	181	357	367	342	201	2
Scotland	Scotland	AIEX3	Pinus sylvestris	57.6509	-3.65398	Stu121	146	395	212	176	183	305	181	357	367	342	201	2
Scotland	Scotland	Alltcailleach, Balmoral	Pinus contorta	57.0138	-3.10293	D756	152	386	212	190	175	305	185	357	435	223	204	2
Scotland	Scotland	Ballringreir	Pinus nigra subsp. laricio	56.1672	-4.11861	D705.1	146	395	230	174	183	305	185	357	383	216	201	1
Scotland	Scotland	Ballringreir	Pinus nigra subsp. laricio	56.1672	-4.11861	D705.2	146	395	230	174	183	305	185	357	383	216	201	1
Scotland	Scotland	Bellwood	Pinus spp.	56.6231	-3.15498	D1287.2	141	431	206	220	183	307	189	327	379	223	201	2
Scotland	Scotland	Bellwood	Pinus spp.	56.6231	-3.15498	D1288.1	141	431	206	220	na	307	189	327	379	230	201	na
Scotland	Scotland	Bellwood	Pinus nigra subsp. laricio	56.6231	-3.15498	D1303	144	382	212	176	183	305	187	357	395	230	201	1
Scotland	Scotland	Bellwood	Pinus sylvestris	56.6231	-3.15498	D1298	146	380	272	174	183	305	185	327	401	244	201	2
Scotland	Scotland	Bellwood	Pinus sylvestris	56.6231	-3.15498	D1300	146	380	278	174	183	305	185	na	401	244	201	2
Scotland	Scotland	Bellwood	Pinus spp.	56.6231	-3.15498	D1287.1	146	392	212	174	185	305	195	357	331	216	201	2
Scotland	Scotland	Bellwood	Pinus spp.	56.6231	-3.15498	D1289	148	403	206	176	181	303	203	357	379	266	201	2
Scotland	Scotland	Bellwood	Pinus nigra subsp. laricio	56.6231	-3.15498	D1299	146	380	260	174	185	303	185	327	401	244	201	2
Scotland	Scotland	Bellwood	Pinus spp.	56.6231	-3.15498	D1290.2	146	374	212	174	183	305	189	357	305	230	201	2
Scotland	Scotland	Bellwood	Pinus spp.	56.6231	-3.15498	D1291	150	409	218	172	183	303	189	335	315	230	201	2
Scotland	Scotland	Bellwood	Pinus spp.	56.6231	-3.15498	D1285.1	152	403	212	174	181	303	185	357	397	258	195	1
Scotland	Scotland	Bellwood	Pinus spp.	56.6231	-3.15498	D1285.2	152	403	212	174	181	303	185	357	397	258	195	1
Scotland	Scotland	Bellwood	Pinus spp.	56.6231	-3.15498	D1286.1	152	403	212	174	181	303	185	359	381	223	195	2
Scotland	Scotland	Bellwood	Pinus spp.	56.6231	-3.15498	D1288.2	154	378	194	174	183	301	187	353	387	230	201	2
Scotland	Scotland	Bellwood	Pinus spp.	56.6231	-3.15498	D1290.1	154	383	212	176	183	305	189	367	305	190	201	1
Scotland	Scotland	Bellwood	Pinus spp.	56.6231	-3.15498	D1286.2	156	365	212	176	183	303	185	361	315	237	201	2
Scotland	Scotland	Bellwood	Pinus spp.	56.6231	-3.15498	D1292	160	378	200	176	183	303	191	335	299	230	201	2
Scotland	Scotland	Breckry Wood, Corrimony	Pinus sylvestris	57.3311	-4.7128	D755.2	146	395	212	176	183	305	181	357	367	355	201	2
Scotland	Scotland	Breckry Wood, Corrimony	Pinus sylvestris	57.3311	-4.7128	D755.1	146	395	212	176	183	305	181	357	367	377	201	2
Scotland	Scotland	Bunachton Wood (Inverness)	Pinus sylvestris	57.3864	-4.2175	D1261.1	152	386	212	190	175	305	185	357	435	223	204	2
Scotland	Scotland	Caledonian Pinewood Inventory	Pinus sylvestris	57.24	-3.67242	D1189	146	395	212	176	183	305	181	357	367	362	201	2
Scotland	Scotland	Caledonian Pinewood Inventory	Pinus sylvestris	57.0507	-3.1753	D1188	152	395	212	176	183	305	185	361	383	279	201	2
Scotland	Scotland	Caledonian Pinewood Inventory	Pinus sylvestris	57.1762	-3.75951	D1169.2	146	395	212	176	183	305	181	357	367	335	201	2
Scotland	Scotland	Caledonian Pinewood Inventory	Pinus sylvestris	57.1708	-3.76071	D1170	146	395	212	176	183	305	181	357	367	335	201	2
Scotland	Scotland	Caledonian Pinewood Inventory	Pinus sylvestris	57.1762	-3.75951	D1169.1	146	395	212	176	183	305	181	357	367	355	201	2
Scotland	Scotland	Cawdor Estate	Pinus sylvestris	57.524	-3.92959	D669.1	146	395	212	176	183	305	181	357	367	328	201	2
Scotland	Scotland	Cawdor Estate	Pinus sylvestris	57.524	-3.92959	D670.2	146	395	212	176	183	305	181	357	367	342	201	2
Scotland	Scotland	Cawdor Estate	Pinus sylvestris	57.524	-3.92959	D670.1	146	395	212	176	183	305	181	357	367	355	201	2
Scotland	Scotland	Coulin Estate, Kinlochewe (CKD Galbraith)	Pinus sylvestris	57.524	-5.30933	D1168	146	395	212	176	183	305	181	357	367	272	201	1
Scotland	Scotland	Cowal & Trossachs	Pinus contorta	56.233	-4.55168	D1216	152	386	212	190	175	305	185	357	435	223	204	2
Scotland	Scotland	Cowal & Trossachs	Pinus sylvestris	56.1709	-4.51058	D523	152	380	215	174	183	305	181	357	315	216	201	2
Scotland	Scotland	Cowal & Trossachs	Pinus sylvestris	56.1692	-4.45823	D524	146	380	212	174	183	305	185	335	367	216	201	2
Scotland	Scotland	Cowal & Trossachs	Pinus sylvestris	56.1726	-4.46777	D525	146	380	215	174	185	307	181	na	383	223	201	2
Scotland	Scotland	Cowal & Trossachs	Pinus sylvestris	56.1333	-4.4531	D526	150	395	215	176	183	305	185	357	383	na	201	2
Scotland	Scotland	Cowal & Trossachs	Pinus sylvestris	56.1803	-4.53895	D522	146	395	212	174	183	305	181	357	383	223	201	2
Scotland	Scotland	Cowal & Trossachs	Pinus sylvestris	56.0936	-4.48687	D527	146	380	260	174	183	305	181	357	319	335	201	2
Scotland	Scotland	Cowal & Trossachs	Pinus contorta	56.1514	-4.34663	D521	152	386	212	190	175	305	185	357	435	223	204	2
Scotland	Scotland	Cowal & Trossachs	Pinus contorta	56.4266	-4.74522	D718	152	386	212	190	175	305	185	357	435	223	204	2
Scotland	Scotland	Cowal & Trossachs	Pinus sylvestris	56.1747	-4.52852	D704	162	395	230	174	183	305	193	na	367	223	201	1
Scotland	Scotland	Cowal & Trossachs	Pinus sylvestris	56.1485	-4.63444	D528	146	401	212	174	185	305	185	357	383	223	201	1
Scotland	Scotland	Cowal and Trossachs	Pinus sylvestris	56.1596	-4.48541	D735.1	146	401	215	176	183	305	181	357	367	223	201	2
Scotland	Scotland	Cowal and Trossachs	Pinus sylvestris	56.1596	-4.48541	D735.2	154	395	215	174	183	305	181	357	315	370	201	2
Scotland	Scotland	Cowal and Trossachs	Pinus contorta	56.1441	-4.48147	D736	152	386	212	190	175	305	185	357	435	223	204	2
Scotland	Scotland	Craigievar Castle	Pinus contorta	57.1796	-2.72282	D770.1	152	386	212	190	175	305	185	357	435	223	204	2
Scotland	Scotland	Craigievar Castle	Pinus contorta	57.1796	-2.72282	D770.2	152	386	212	190	175	305	185	357	435	223	204	2
Scotland	Scotland	Culbin	Pinus sylvestris	57.6509	-3.65398	Stu136	146	393	212	176	183	305	181	357	367	na	201	1
Scotland	Scotland	Culbin	Pinus sylvestris	57.6509	-3.65398	Stu137	146	393	212	176	183	305	181	357	367	na	201	1
Scotland	Scotland	Culbin	Pinus sylvestris	57.6509	-3.65398	Stu138	146	393	212	176	183	305	181	357	367	na	201	1
Scotland	Scotland	Culbin	Pinus sylvestris	57.6509	-3.65398	Stu092	146	395	212	176	183	305	181	357	367	216	201	2
Scotland	Scotland	Culbin	Pinus muricata	57.6509	-3.65398	Stu104	146	395	212	176	183	305	181	357	367	278	201	2
Scotland	Scotland	Culbin	Pinus muricata	57.6509	-3.65398	Stu105	146	395	212	176	183	305	181	357	367	278	201	2
Scotland	Scotland	Culbin	Pinus muricata	57.6509	-3.65398	Stu106	146	395	212	176	183	305	181	357	367	278	201	2
Scotland	Scotland	Culbin	Pinus nigra subsp. nigra	57.6509	-3.65398	Stu166	146	395	212	176	183	305	181	357	367	313	201	2
Scotland	Scotland	Culbin	Pinus nigra subsp. nigra	57.6509	-3.65398	Stu167	146	395	212	176	183	305	181	357	367	313	201	2
Scotland	Scotland	Culbin	Pinus ponderosa	57.6509	-3.65398	Stu124	146	395	212	176	183	305	181	357	367	342	201	2
Scotland	Scotland	Culbin	Pinus ponderosa	57.6509	-3.65398	Stu125	146	395	212	176	183	305	181	357	367	342	201	2
Scotland	Scotland	Culbin	Pinus ponderosa	57.6509	-3.65398	Stu126	146	395	212	176	183	305	181	357	367	342	201	2
Scotland	Scotland	Culbin	Pinus ponderosa	57.6509	-3.65398	Stu113	146	395	212	176	183	305	181	357	367	348	201	2
Scotland	Scotland	Culbin	Pinus ponderosa	57.6509	-3.65398	Stu114	146	395	212	176	183	305	181	357	367	348	201	2
Scotland	Scotland	Culbin	Pinus ponderosa	57.6509	-3.65398	Stu115	146	395	212	176	183	305	181	357	367	348	201	2
Scotland	Scotland	Culbin	Pinus sylvestris	57.6509	-3.65398	Stu142	146	395	212	176	183	305	181	357	367	348	201	2
Scotland	Scotland	Culbin	Pinus sylvestris	57.6509	-3.65398	Stu143	146	395	212	176	183	305	181	357	367	348	201	2
Scotland	Scotland	Culbin	Pinus sylvestris	57.6509	-3.65398	Stu144	146	395	212	176	183	305	181	357	367	348	201	2
Scotland	Scotland	Culbin	Pinus sylvestris	57.6509	-3.65398	Stu151	146	395	212	176	183	305	181	357	367	348	201	2
Scotland	Scotland	Culbin	Pinus sylvestris	57.6509	-3.65398	Stu155	146	395	212	176	183	305	181	357	367	348	201	2
Scotland	Scotland	Culbin	Pinus sylvestris	57.6509	-3.65398	Stu156	146	395	212	176	183	305	181	357	367	348	201	2
Scotland	Scotland	Culbin	Pinus sylvestris	57.6509	-3.65398	Stu157	146	395	212	176	183	305	181	357	367	348	201	2
Scotland	Scotland	Culbin	Pinus sylvestris	57.6509	-3.65398	Stu095	146	395	212	176	183	305	181	357	367	355	201	2
Scotland	Scotland	Culbin	Pinus sylvestris	57.6509	-3.65398	Stu096	146	395	212	176	183	305	181	357	367	355	201	2
Scotland	Scotland	Culbin	Pinus muricata	57.6509	-3.65398	Stu107	146	395	212	176	183	305	181	357	367	355	201	2
Scotland	Scotland	Culbin	Pinus muricata	57.6509	-3.65398	Stu108	146	395	212	176	183	305	181	357	367	355	201	2
Scotland	Scotland	Culbin	Pinus muricata	57.6509	-3.65398	Stu109	146	395	212	176	183	305	181	357	367	355	201	2
Scotland	Scotland	Culbin	Pinus ponderosa	57.6509	-3.65398	Stu110	146	395	212	176	183	305	181	357	367	355	201	2
Scotland	Scotland	Culbin	Pinus ponderosa	57.6509	-3.65398	Stu111	146	395	212	176	183	305	181	357	367	355	201	2
Scotland	Scotland	Culbin	Pinus ponderosa	57.6509	-3.65398	Stu112	146	395	212	176	183	305	181	357	367	355	201	2
Scotland	Scotland	Culbin	Pinus sylvestris	57.6509	-3.65398	Stu139	146	395	212	176	183	305	181	357	367	355	201	2
Scotland	Scotland	Culbin	Pinus sylvestris	57.6509	-3.65398	Stu140	146	395	212	176	183	305	181	357	367	355	201	2
Scotland	Scotland	Culbin	Pinus sylvestris	57.6509	-3.65398	Stu141	146	395	212	176	183	305	181	357	367	355	201	2
Scotland	Scotland	Culbin	Pinus sylvestris	57.6509	-3.65398	Stu145	146	395	212	176	183	305	181	357	367	355	201	2
Scotland	Scotland	Culbin	Pinus sylvestris	57.6509	-3.65398	Stu146	146	395	212	176	183	305	181	357	367	355	201	2
Scotland	Scotland	Culbin	Pinus sylvestris	57.6509	-3.65398	Stu147	146	395	212	176	183	305	181	357	367	355	201	2
Scotland	Scotland	Culbin	Pinus sylvestris	57.6509	-3.65398	Stu152	146	395	212	176	183	305	181	357	367	362	201	2
Scotland	Scotland	Culbin	Pinus sylvestris	57.6509	-3.65398	Stu153	146	395	212	176	183	305	181	357	367	362	201	2
Scotland	Scotland	Culbin	Pinus sylvestris	57.6509	-3.65398	Stu160	146	395	212	176	183	305	181	357	367	391	201	2
Scotland	Scotland	Culbin	Pinus sylvestris	57.6509	-3.65398	Stu161	146	395	212	176	183	305	181	357	367	391	201	2
Scotland	Scotland	Culbin	Pinus sylvestris	57.6509	-3.65398	Stu162	146	395	212	176	183	305	181	357	367	391	201	2
Scotland	Scotland	Culbin	Pinus sylvestris	57.6509	-3.65398	Stu093	146	395	212	176	183	305	181	357	367	420	201	2
Scotland	Scotland	Culbin	Pinus sylvestris	57.6509	-3.65398	Stu094	146	395	212	176	183	305	181	357	367	420	201	2
Scotland	Scotland	Culbin	Pinus sylvestris	57.6509	-3.65398	Stu099	152	395	212	176	181	305	185	361	369	272	201	2
Scotland	Scotland	Culbin	Pinus sylvestris	57.6509	-3.65398	Stu101	152	395	212	176	181	305	185	361	369	272	201	2
Scotland	Scotland	Culbin	Pinus sylvestris	57.6509	-3.65398	Stu148	152	395	212	176	181	305	185	361	369	272	201	2
Scotland	Scotland	Culbin	Pinus sylvestris	57.6509	-3.65398	Stu149	152	395	212	176	181	305	185	361	369	272	201	2
Scotland	Scotland	Culbin	Pinus sylvestris	57.6509	-3.65398	Stu163	152	395	212	176	181	305	185	361	369	272	201	2
Scotland	Scotland	Culbin	Pinus sylvestris	57.6509	-3.65398	Stu164	152	395	212	176	181	305	185	361	369	272	201	2
Scotland	Scotland	Culbin	Pinus sylvestris	57.6509	-3.65398	Stu165	152	395	212	176	181	305	185	361	369	272	201	2
Scotland	Scotland	Culbin	Pinus sylvestris	57.6509	-3.65398	Stu102	152	395	212	176	183	305	185	359	383	216	201	2
Scotland	Scotland	Culbin	Pinus sylvestris	57.6509	-3.65398	Stu103	152	395	212	176	183	305	185	359	383	216	201	2
Scotland	Scotland	Culbin	Pinus nigra subsp. laricio	57.6283	-3.72644	D438	146	395	212	176	183	305	181	357	367	335	201	2
Scotland	Scotland	Culbin	Pinus nigra subsp. laricio	57.6283	-3.72644	D437	146	395	212	176	183	305	181	357	367	335	201	2
Scotland	Scotland	Dornoch	Pinus sylvestris	57.8209	-4.13104	D376	146	395	212	176	183	305	181	357	367	342	201	2
Scotland	Scotland	Dornoch	Pinus contorta	58.0509	-4.36095	D396	146	395	212	176	183	305	181	357	367	342	201	2
Scotland	Scotland	Dornoch	Pinus contorta	58.1452	-4.39122	D392	146	395	212	176	183	305	181	357	367	348	201	2
Scotland	Scotland	Dornoch	Pinus contorta	57.7565	-4.20628	D394	146	380	272	176	183	305	185	361	401	244	201	2
Scotland	Scotland	Dornoch	Pinus contorta	57.9962	-4.83436	D383	146	395	212	176	183	305	181	357	367	355	201	2
Scotland	Scotland	Dornoch	Pinus contorta	57.9997	-4.83606	D382	146	395	212	174	183	305	185	357	401	285	201	1
Scotland	Scotland	Dornoch	Pinus contorta	58.0441	-4.858	D384	152	380	212	174	185	305	181	na	383	223	201	2
Scotland	Scotland	Dornoch	Pinus contorta	58.0435	-4.87988	D401	146	395	212	176	183	305	181	357	367	355	201	2
Scotland	Scotland	Dornoch	Pinus contorta	57.7831	-4.42735	D352	146	395	212	176	183	305	181	357	367	342	201	2
Scotland	Scotland	Dornoch	Pinus contorta	58.0463	-4.88705	D480	146	395	212	176	183	305	181	357	367	321	201	2
Scotland	Scotland	Dornoch	Pinus contorta	58.0455	-4.88258	D481	146	395	212	176	183	305	181	357	367	328	201	2
Scotland	Scotland	Dornoch	"SP/LP"	58.0476	-4.90683	D482	146	395	212	176	183	305	181	357	367	321	201	2
Scotland	Scotland	Dornoch	Pinus contorta	58.0377	-4.86594	D483	146	395	212	176	183	305	181	357	367	321	201	2
Scotland	Scotland	Doune Woodlands	Pinus sylvestris	57.5633	-3.70183	D1213	146	395	212	176	183	305	181	357	367	348	201	2
Scotland	Scotland	Doune Woodlands	Pinus sylvestris	57.5657	-3.7042	D1210	146	395	212	176	183	305	181	357	367	362	201	2
Scotland	Scotland	Doune Woodlands	Pinus sylvestris	57.5844	-3.66733	D1211	146	395	212	176	183	305	181	357	367	342	201	2
Scotland	Scotland	Doune Woodlands	Pinus sylvestris	57.5809	-3.66314	D1206	146	395	212	176	183	305	181	357	367	342	201	2
Scotland	Scotland	Doune Woodlands	Pinus sylvestris	57.5752	-3.66461	D1205	146	395	212	176	183	305	181	357	367	335	201	2
Scotland	Scotland	Doune Woodlands	Pinus sylvestris	57.5387	-3.68416	D1201	146	395	212	176	183	305	181	357	367	348	201	2
Scotland	Scotland	Doune Woodlands	Pinus sylvestris	57.5388	-3.68562	D1207	146	395	212	176	183	305	181	357	367	348	201	2
Scotland	Scotland	Doune Woodlands	Pinus sylvestris	57.5515	-3.65841	D1208	146	395	212	176	183	305	181	357	367	271	201	2
Scotland	Scotland	Doune Woodlands	Pinus sylvestris	57.5498	-3.66016	D1202	152	395	212	176	183	305	181	na	383	335	201	2
Scotland	Scotland	Dukeswood	Pinus sylvestris	56.6306	-2.8485	D688.1	152	395	212	174	185	305	185	357	383	356	201	1
Scotland	Scotland	Dukeswood	Pinus sylvestris	56.6306	-2.8485	D688.2	152	395	212	174	185	305	185	357	383	356	201	1
Scotland	Scotland	Dukeswood	Pinus sylvestris	56.6306	-2.8485	D691.1	146	395	230	174	183	305	185	359	373	230	201	1
Scotland	Scotland	Dukeswood	Pinus sylvestris	56.6306	-2.8485	D691.2	146	395	230	174	183	305	185	359	373	230	201	1
[truncated: 1,874 more rows]
