# Supplementary material for: Worldwide Genetic Structure Elucidates the Eurasian Origin and Invasion Pathways of Dothistroma septosporum, Causal Agent of Dothistroma Needle Blight
Source: J Fungi (Basel). 2021 Feb 3;7(2):111. doi: 10.3390/jof7020111 (PMC7913368; doi:10.3390/jof7020111)
Supplement: Supplementary file 1 [file jof-07-00111-s001.zip › Sup Table 3 Fst and Nm between Population groups.xlsx]

## Sheet: Fst_Nm
	Australia	Belarus	Belgium	Bhutan	Bulgaria	CanadaAlberta	CanadaGoldstreamRiver	CanadaHelenLake	CanadaPrinceGeorge	CanadaWestBC	Chile	CzechRepublic	Denmark	EAustria	EcuadorColombia	England	Finland	FranceBrittany	FranceCorsica	Georgia	Greece	Hungary	Ireland	Kenya	Latvia	Lithuania	Montenegro	NCroatia	NEItaly	NewZealand	NorwayNorth4	NorwaySoutheast1	NorwayWest2and3	NPoland	Romania	RussiaFarEast	RussiaWest	Scotland	SCroatia	SEGermany	Serbia	SEstonia	SItaly	Slovakia	Slovenia	SouthAfricaHogsback	SouthAfricaTzaneen	Spain	SPoland
Australia	0	0.1	1.143	0.547	0.654	0.237	0.056	0.195	0.428	0.292	0.882	0.91	0.782	1.174	0.402	1.856	1.236	2.508	0.1	0.083	0.444	0.903	1.21	0.332	1.27	1.391	0.1	0.375	0.234	∞	0.507	0.721	1.022	1.197	0.459	0.409	1.317	1.165	0.091	1.028	0.429	1.349	0.125	1.149	0.986	0.302	0.827	0.667	0.988
Belarus	0.833	0	∞	0.884	4.75	0.38	0	0.333	0.713	0.426	2.6	∞	1.77	∞	0.482	2.381	∞	4.07	0	0	1.3	∞	1.838	4.929	∞	∞	0	2.75	0.365	0.214	0.906	1.725	1.429	∞	∞	1.362	∞	2.23	0.1	∞	0.972	∞	0	∞	∞	0.656	∞	∞	∞
Belgium	0.304	-0.556	0	1.159	2.384	0.35	1.167	0.413	0.592	0.381	8.815	6.868	3.176	89.664	1.316	7.55	6.171	∞	∞	∞	2.311	7.916	2.129	1.114	2.078	∞	∞	1.402	0.536	0.539	1.743	3.056	2.118	13.143	3.113	1.313	26.291	3.508	0.615	∞	0.845	167.942	∞	9.752	7.17	0.809	6.509	7	11.697
Bhutan	0.478	0.361	0.301	0	0.803	0.292	0.328	0.362	0.503	0.388	0.925	1.811	2.444	2.102	0.56	1.53	3.133	1.528	1.076	0.385	0.729	1.229	0.99	0.591	3.296	2.875	8.25	0.835	0.672	0.494	1.731	1.726	1.556	1.558	0.644	1.029	2.354	1.366	0.591	1.954	0.703	2.471	0.925	1.818	1.544	0.528	1.439	0.954	1.809
Bulgaria	0.433	0.095	0.173	0.384	0	0.336	0.647	0.473	0.545	0.395	1.386	1.903	1.353	2.533	0.752	1.527	1.993	1.739	1.877	2.533	1.956	1.968	1.455	0.738	0.542	3.102	1.49	0.828	0.621	0.497	1.167	1.599	1.485	2.006	1.302	1.173	2.426	1.652	0.633	2.544	1.292	2.65	1.056	2.298	1.881	0.72	1.739	1.967	2.139
CanadaAlberta	0.678	0.568	0.588	0.631	0.598	0	0.441	0.502	1.392	0.696	0.335	0.529	0.361	0.587	0.249	0.489	0.488	0.506	0.31	0.255	0.327	0.456	0.371	0.29	1.045	0.569	0.261	0.319	0.278	0.226	0.386	0.43	0.456	0.525	0.33	0.389	0.537	0.499	0.232	0.551	0.328	0.578	0.319	0.636	0.488	0.274	0.493	0.32	0.596
CanadaGoldstreamRiver	0.9	1	0.3	0.604	0.436	0.531	0	0.368	1.862	0.495	0.703	0.694	0.592	1.002	0.27	0.872	1.08	0.98	0	0	0.65	0.64	0.856	0.397	0.758	1.318	0	0.306	0.245	0.11	0.532	0.563	0.72	0.728	0.708	0.409	1.353	0.932	0.056	1.208	0.365	0.955	0	0.84	0.925	0.327	1.057	1.4	0.82
CanadaHelenLake	0.719	0.6	0.548	0.58	0.514	0.499	0.576	0	0.856	16.691	0.392	0.631	0.484	0.727	0.24	0.532	0.729	0.582	0.269	0.28	0.351	0.529	0.46	0.321	0.793	0.849	0.318	0.381	0.266	0.172	0.538	0.535	0.605	0.598	0.421	0.395	0.808	0.535	0.226	0.73	0.418	0.747	0.389	0.712	0.625	0.291	0.681	0.468	0.64
CanadaPrinceGeorge	0.539	0.412	0.458	0.498	0.478	0.264	0.212	0.369	0	0.904	0.51	0.67	0.633	0.766	0.418	0.597	0.699	0.657	0.561	0.506	0.598	0.613	0.547	0.458	0.528	0.852	0.577	0.506	0.535	0.393	0.69	0.65	0.713	0.661	0.59	0.558	0.765	0.599	0.441	0.743	0.563	0.762	0.568	0.769	0.682	0.415	0.672	0.681	0.72
CanadaWestBC	0.631	0.54	0.568	0.563	0.559	0.418	0.502	0.029	0.356	0	0.363	0.484	0.453	0.508	0.315	0.47	0.49	0.461	0.332	0.353	0.382	0.42	0.387	0.346	2.802	0.561	0.367	0.416	0.349	0.284	0.559	0.519	0.549	0.473	0.386	0.434	0.513	0.48	0.324	0.508	0.437	0.543	0.434	0.564	0.443	0.33	0.455	0.42	0.556
Chile	0.362	0.161	0.054	0.351	0.265	0.599	0.416	0.561	0.495	0.579	0	1.502	2.064	2.579	16.785	10.631	2.095	7.137	1.04	4.333	3.375	1.567	4.531	0.885	3.944	2.38	1.238	0.808	0.59	0.708	1.663	2.094	1.627	1.836	0.942	0.997	2.498	6.031	0.55	3.035	0.722	2.56	1	1.715	1.649	0.89	1.497	0.984	1.902
CzechRepublic	0.355	-0.126	0.068	0.216	0.208	0.486	0.419	0.442	0.427	0.508	0.25	0	6.16	36.91	0.934	1.507	2.782	1.543	11.378	1.589	1.5	27.489	1.416	1.179	3.627	6.45	5.208	1.819	1.422	0.794	1.908	2.255	2.318	3.702	6.236	3.435	2.881	1.628	1.011	3.352	1.631	3.773	3.85	60.39	41.748	1.051	4.857	2.917	18.11
Denmark	0.39	0.22	0.136	0.17	0.27	0.581	0.458	0.508	0.441	0.524	0.195	0.075	0	15.248	0.972	3.38	5.621	2.867	1.639	1.639	1.166	4.132	2.352	0.903	5.88	5.933	4.878	1.087	1.819	0.654	2.738	2.123	2.837	2.428	3.889	2.133	4.49	3.685	0.83	4.225	1.31	5.388	1.527	5.672	19.253	0.894	4.502	2.156	6.585
EAustria	0.299	-0.183	0.006	0.192	0.165	0.46	0.333	0.408	0.395	0.496	0.162	0.013	0.032	0	1.361	2.333	3.969	2.249	∞	3.401	2.53	38.343	2.329	1.463	1.426	12.35	15.167	2.005	1.567	0.964	3.062	3.842	3.202	4.572	10.81	3.961	4.315	2.634	1.208	5.185	1.733	5.223	4.407	19.017	32.425	1.328	7.184	4.191	16.557
EcuadorColombia	0.554	0.509	0.275	0.472	0.399	0.668	0.649	0.676	0.545	0.614	0.029	0.349	0.34	0.269	0	3.506	1.25	3.496	0.386	0.75	0.73	0.871	1.415	0.464	2.648	1.224	0.482	0.402	0.345	0.386	0.857	1.135	0.903	1.027	0.46	0.533	1.428	2.152	0.263	1.497	0.484	1.447	0.386	1.107	0.877	0.548	0.873	0.521	1.152
England	0.212	0.174	0.062	0.246	0.247	0.506	0.364	0.485	0.456	0.516	0.045	0.249	0.129	0.177	0.125	0	2.339	12.252	1.816	5.505	3.013	1.536	8.45	1.155	7.61	2.591	2.002	1.059	0.97	1.407	2.817	3.843	3.615	1.717	1.135	1.573	2.755	11.385	0.807	2.94	1.116	2.936	1.44	1.58	1.672	1.256	1.639	1.33	1.783
Finland	0.288	-0.047	0.075	0.138	0.201	0.506	0.316	0.407	0.417	0.505	0.193	0.152	0.082	0.112	0.286	0.176	0	2.577	54.774	2.433	1.807	2.242	2.063	1.505	3.27	16.276	∞	3.55	1.46	0.966	176.794	22.409	3.438	3.111	1.665	2.913	18.115	2.029	1.614	6	1.562	10.422	54.774	2.731	3.112	1.119	2.981	2.852	2.935
FranceBrittany	0.166	0.109	-0.012	0.247	0.223	0.497	0.338	0.462	0.432	0.52	0.065	0.245	0.149	0.182	0.125	0.039	0.162	0	2.217	8.959	2.502	1.57	3.26	1.18	8.75	2.821	2.303	1.216	0.981	1.626	2.977	3.582	3.016	2.055	1.211	1.456	3.262	3.812	0.965	3.351	1.222	3.112	2.42	1.695	1.657	1.149	1.505	1.77	1.767
FranceCorsica	0.833	1	-0.167	0.317	0.21	0.618	1	0.65	0.471	0.601	0.325	0.042	0.234	-0.007	0.565	0.216	0.009	0.184	0	0	0.722	10.429	1.359	0.515	5.385	∞	0	1.375	0.409	0.214	1.074	2.098	1.228	4.025	2.125	1.297	13.8	1.406	0.083	4.217	0.673	9.035	0	46.127	239.5	0.417	27.833	∞	12.301
Georgia	0.857	1	0	0.565	0.165	0.662	1	0.641	0.497	0.586	0.103	0.239	0.234	0.128	0.4	0.083	0.17	0.053	1	0	0.929	2.028	3.906	0.605	2.761	3.658	0	0.423	0.346	0.173	0.784	1.209	1.512	1.663	2.125	1.297	4.929	8.256	0.067	5.964	1.167	3.58	0	2.855	3.926	0.656	2.879	∞	2.114
Greece	0.53	0.278	0.178	0.407	0.204	0.605	0.435	0.587	0.455	0.567	0.129	0.25	0.3	0.165	0.406	0.142	0.217	0.167	0.409	0.35	0	1.54	4.906	0.587	3.232	2.299	0.929	0.545	0.379	0.342	0.857	1.126	1.464	1.652	0.938	0.693	2.017	4.975	0.336	2.175	0.587	2.087	0.591	1.83	1.57	0.587	1.613	1.226	1.837
Hungary	0.356	-0.15	0.059	0.289	0.203	0.523	0.438	0.486	0.449	0.544	0.242	0.018	0.108	0.013	0.365	0.246	0.182	0.242	0.046	0.198	0.245	0	1.514	0.996	2.115	4.802	2.517	1.498	1.187	0.751	1.374	1.712	1.845	3.724	7.393	2.945	2.359	1.785	0.805	2.784	1.313	2.974	2.147	51.503	25.042	0.949	4.389	3.723	11.729
Ireland	0.292	0.214	0.19	0.336	0.256	0.574	0.369	0.521	0.477	0.564	0.099	0.261	0.175	0.177	0.261	0.056	0.195	0.133	0.269	0.113	0.093	0.248	0	0.849	1.856	2.163	1.276	0.859	0.824	0.908	2.045	2.218	2.608	1.457	1.069	1.204	2.438	12.83	0.657	2.312	0.881	2.392	0.954	1.562	1.709	1.024	1.742	1.106	1.833
Kenya	0.601	0.092	0.31	0.458	0.404	0.633	0.558	0.609	0.522	0.591	0.361	0.298	0.356	0.255	0.519	0.302	0.249	0.298	0.493	0.452	0.46	0.334	0.371	0	0	1.574	0.531	0.528	0.408	0.291	1.165	1.239	1.135	1.163	0.639	1.013	1.956	1.132	0.362	2.643	0.556	2.004	0.704	1.244	1.095	0.751	1.755	0.564	1.338
Latvia	0.283	-0.239	0	0.194	0.132	0.48	0.324	0.397	0.387	0.487	0.151	0.113	0.121	0.078	0.26	0.159	0.062	0.133	0.054	0.085	0.153	0.134	0.191	0.212	0	68.199	5.833	2.889	1.168	0.983	4.139	7.587	3.24	5.117	2.025	2.442	15.649	2.223	1.401	10.808	1.815	67.998	∞	4.266	4.036	1.257	3.25	2.763	3.908
Lithuania	0.264	-0.259	-0.012	0.148	0.139	0.468	0.275	0.371	0.37	0.471	0.174	0.072	0.078	0.039	0.29	0.162	0.03	0.151	-0.066	0.12	0.179	0.094	0.188	0.241	0.007	0	∞	3.81	1.448	0.984	7.604	16.941	3.981	5.652	3.486	4.182	23.898	2.309	1.488	9.26	1.725	50.567	∞	6.742	7.56	1.088	5.312	4.609	6.347
Montenegro	0.833	1	-0.077	0.057	0.251	0.657	1	0.611	0.464	0.577	0.288	0.088	0.093	0.032	0.509	0.2	-0.025	0.178	1	1	0.35	0.166	0.282	0.485	0.079	-0.03	0	0.786	0.435	0.214	2	1.725	1.768	3.025	1.417	1.011	7.667	1.7	0.1	3.586	0.7	6.361	∞	6.46	7.726	0.437	5.567	∞	4.571
NCroatia	0.571	0.154	0.263	0.375	0.376	0.611	0.621	0.567	0.497	0.546	0.382	0.216	0.315	0.2	0.554	0.321	0.123	0.291	0.267	0.542	0.478	0.25	0.368	0.486	0.148	0.116	0.389	0	0.425	0.323	1.043	1.556	1.065	2.306	0.724	0.932	2.51	0.906	0.375	1.681	0.616	2.351	0.409	2.039	1.75	0.413	1.537	1.173	1.62
NEItaly	0.681	0.578	0.483	0.427	0.446	0.642	0.671	0.653	0.483	0.589	0.459	0.26	0.216	0.242	0.592	0.34	0.255	0.338	0.55	0.591	0.569	0.296	0.378	0.551	0.3	0.257	0.534	0.541	0	0.227	0.74	0.745	1.067	0.855	0.931	0.894	1.596	1.074	0.254	1.164	0.901	1.418	0.25	1.599	2.018	0.452	1.57	1.032	1.503
NewZealand	-0.265	0.7	0.481	0.503	0.502	0.689	0.82	0.744	0.56	0.637	0.414	0.387	0.433	0.341	0.564	0.262	0.341	0.235	0.7	0.743	0.594	0.4	0.355	0.632	0.337	0.337	0.7	0.607	0.688	0	0.426	0.641	0.856	0.965	0.324	0.374	0.954	0.989	0.172	0.848	0.381	1.088	1.318	0.973	0.756	0.279	0.634	0.402	0.867
NorwayNorth4	0.497	0.356	0.223	0.224	0.3	0.564	0.484	0.482	0.42	0.472	0.231	0.208	0.154	0.14	0.368	0.151	0.003	0.144	0.318	0.389	0.368	0.267	0.196	0.3	0.108	0.062	0.2	0.324	0.403	0.54	0	7.652	2.607	2.041	0.834	1.365	18.713	2.202	0.633	6.34	0.891	6.08	1.51	1.976	2.107	0.816	4.586	1.309	2.703
NorwaySoutheast1	0.409	0.225	0.141	0.225	0.238	0.538	0.47	0.483	0.435	0.491	0.193	0.182	0.191	0.115	0.306	0.115	0.022	0.122	0.192	0.293	0.307	0.226	0.184	0.287	0.062	0.029	0.225	0.243	0.402	0.438	0.061	0	2.85	3.059	0.905	1.63	26.371	2.664	0.837	8.908	1.049	9.021	1.469	2.419	2.224	0.926	2.783	1.151	2.689
NorwayWest2and3	0.329	0.259	0.191	0.243	0.252	0.523	0.41	0.452	0.412	0.477	0.235	0.177	0.15	0.135	0.356	0.122	0.127	0.142	0.289	0.249	0.255	0.213	0.161	0.306	0.134	0.112	0.22	0.319	0.319	0.369	0.161	0.149	0	2.027	1.284	1.951	3.797	3.837	0.85	3.808	1.338	4.154	3.555	2.655	2.577	0.945	2.599	1.435	2.646
NPoland	0.295	-0.25	0.037	0.243	0.2	0.488	0.407	0.455	0.431	0.514	0.214	0.119	0.171	0.099	0.327	0.226	0.138	0.196	0.111	0.231	0.232	0.118	0.255	0.301	0.089	0.081	0.142	0.178	0.369	0.341	0.197	0.141	0.198	0	1.493	1.993	3.046	1.515	1.157	3.397	1.157	3.428	1.417	4.398	3.807	0.894	2.237	1.999	3.617
Romania	0.522	0	0.138	0.437	0.277	0.603	0.414	0.543	0.459	0.564	0.347	0.074	0.114	0.044	0.521	0.306	0.231	0.292	0.19	0.19	0.348	0.063	0.319	0.439	0.198	0.125	0.261	0.408	0.349	0.607	0.375	0.356	0.28	0.251	0	1.274	2.13	1.428	0.496	1.876	1.126	2.056	1.011	9.199	12.86	0.619	5.308	4.714	5.37
RussiaFarEast	0.55	0.269	0.276	0.327	0.299	0.562	0.55	0.558	0.472	0.535	0.334	0.127	0.19	0.112	0.484	0.241	0.146	0.256	0.278	0.278	0.419	0.145	0.293	0.33	0.17	0.107	0.331	0.349	0.359	0.572	0.268	0.235	0.204	0.201	0.282	0	2.989	1.866	0.476	3.383	1.046	2.912	∞	3.584	4.718	0.819	5.283	1.134	3.322
RussiaWest	0.275	-0.131	0.019	0.175	0.171	0.482	0.27	0.382	0.395	0.493	0.167	0.148	0.1	0.104	0.259	0.154	0.027	0.133	0.035	0.092	0.199	0.175	0.17	0.204	0.031	0.02	0.061	0.166	0.239	0.344	0.026	0.019	0.116	0.141	0.19	0.143	0	2.237	1.479	9.763	1.94	19.854	1.097	2.76	3.74	1.421	4.013	2.929	3.001
Scotland	0.3	0.183	0.125	0.268	0.232	0.501	0.349	0.483	0.455	0.51	0.077	0.235	0.119	0.16	0.189	0.042	0.198	0.116	0.262	0.057	0.091	0.219	0.038	0.306	0.184	0.178	0.227	0.356	0.318	0.336	0.185	0.158	0.115	0.248	0.259	0.211	0.183	0	0.715	2.569	1.17	2.54	0.1	1.698	1.904	1.393	1.923	1.358	1.916
SCroatia	0.846	0.833	0.448	0.458	0.441	0.683	0.9	0.689	0.531	0.607	0.476	0.331	0.376	0.293	0.656	0.383	0.237	0.341	0.857	0.882	0.598	0.383	0.432	0.58	0.263	0.251	0.833	0.571	0.663	0.744	0.441	0.374	0.37	0.302	0.502	0.512	0.253	0.412	0	1.188	0.512	1.344	5.305	1.14	1.191	0.319	0.984	0.5	1.042
SEGermany	0.327	-0.133	-0.002	0.204	0.164	0.476	0.293	0.407	0.402	0.496	0.141	0.13	0.106	0.088	0.25	0.145	0.077	0.13	0.106	0.077	0.187	0.152	0.178	0.159	0.044	0.051	0.122	0.229	0.3	0.371	0.073	0.053	0.116	0.128	0.21	0.129	0.049	0.163	0.296	0	1.525	10.542	0.761	3.022	3.39	1.604	3.556	1.914	3.695
Serbia	0.538	0.34	0.372	0.416	0.279	0.604	0.578	0.545	0.471	0.534	0.409	0.235	0.276	0.224	0.508	0.309	0.243	0.29	0.426	0.3	0.46	0.276	0.362	0.473	0.216	0.225	0.417	0.448	0.357	0.567	0.359	0.323	0.272	0.302	0.307	0.323	0.205	0.299	0.494	0.247	0	1.843	34.152	2.04	1.852	0.577	1.497	1.406	1.542
SEstonia	0.27	-0.147	0.003	0.168	0.159	0.464	0.344	0.401	0.396	0.479	0.163	0.117	0.085	0.087	0.257	0.146	0.046	0.138	0.052	0.123	0.193	0.144	0.173	0.2	0.007	0.01	0.073	0.175	0.261	0.315	0.076	0.053	0.107	0.127	0.196	0.147	0.025	0.164	0.271	0.045	0.213	0	0	3.477	3.891	1.411	3.441	2.445	3.929
SItaly	0.8	1	-0.273	0.351	0.321	0.611	1	0.563	0.468	0.536	0.333	0.115	0.247	0.102	0.565	0.258	0.009	0.171	1	1	0.458	0.189	0.344	0.415	0	-0.018	1	0	0.55	0.667	0.275	0.249	0.254	0.123	0.261	0.331	-0.062	0.313	0.833	0.086	0.397	0.014	0	5.038	4.888	0.437	4.395	∞	2.941
Slovakia	0.303	-0.211	0.049	0.216	0.179	0.44	0.373	0.412	0.394	0.47	0.226	0.008	0.081	0.026	0.311	0.24	0.155	0.228	0.011	0.149	0.215	0.01	0.243	0.287	0.105	0.069	0.072	0.197	0.238	0.339	0.202	0.171	0.159	0.102	0.052	0.122	0.153	0.228	0.305	0.142	0.197	0.126	0.09	0	20.837	1.131	4.415	6.182	12.611
Slovenia	0.336	-0.124	0.065	0.245	0.21	0.506	0.351	0.445	0.423	0.53	0.233	0.012	0.025	0.015	0.363	0.23	0.138	0.232	0.002	0.113	0.242	0.02	0.226	0.313	0.11	0.062	0.061	0.222	0.199	0.398	0.192	0.184	0.162	0.116	0.037	0.096	0.118	0.208	0.296	0.129	0.213	0.114	0.093	0.023	0	0.981	8.125	4.191	13.497
SouthAfricaHogsback	0.624	0.432	0.382	0.486	0.41	0.646	0.605	0.632	0.547	0.603	0.36	0.322	0.359	0.273	0.477	0.285	0.309	0.303	0.545	0.432	0.46	0.345	0.328	0.4	0.285	0.315	0.534	0.547	0.525	0.642	0.38	0.351	0.346	0.359	0.447	0.379	0.26	0.264	0.61	0.238	0.464	0.262	0.534	0.306	0.338	0	1.861	0.562	1.294
SouthAfricaTzaneen	0.377	-0.071	0.071	0.258	0.223	0.504	0.321	0.423	0.427	0.523	0.25	0.093	0.1	0.065	0.364	0.234	0.144	0.249	0.018	0.148	0.237	0.102	0.223	0.222	0.133	0.086	0.082	0.245	0.242	0.441	0.098	0.152	0.161	0.183	0.086	0.086	0.111	0.206	0.337	0.123	0.25	0.127	0.102	0.102	0.058	0.212	0	4.97	7.313
Spain	0.429	-0.077	0.067	0.344	0.203	0.61	0.263	0.516	0.423	0.543	0.337	0.146	0.188	0.107	0.49	0.273	0.149	0.22	-0.273	0	0.29	0.118	0.311	0.47	0.153	0.098	-0.167	0.299	0.326	0.555	0.276	0.303	0.258	0.2	0.096	0.306	0.146	0.269	0.5	0.207	0.262	0.17	0	0.075	0.107	0.471	0.091	0	2.884
SPoland	0.336	-0.113	0.041	0.217	0.189	0.456	0.379	0.438	0.41	0.473	0.208	0.027	0.071	0.029	0.303	0.219	0.146	0.221	0.039	0.191	0.214	0.041	0.214	0.272	0.113	0.073	0.099	0.236	0.25	0.366	0.156	0.157	0.159	0.121	0.085	0.131	0.143	0.207	0.324	0.119	0.245	0.113	0.145	0.038	0.036	0.279	0.064	0.148	0
Sweden	0.366	-0.27	-0.043	0.28	0.115	0.536	0.279	0.415	0.399	0.489	0.182	0.085	0.145	0.042	0.333	0.152	0.07	0.123	-0.026	0.08	0.175	0.121	0.211	0.278	-0.002	-0.043	-0.026	0.235	0.36	0.481	0.15	0.117	0.154	0.148	0.111	0.197	0.023	0.168	0.356	0.026	0.263	0.011	0.012	0.077	0.111	0.332	0.101	0.111	0.09
Switzerland	0.361	-0.111	0.081	0.296	0.252	0.506	0.436	0.476	0.443	0.538	0.279	0.077	0.115	0.066	0.386	0.26	0.19	0.262	0.081	0.228	0.293	0.042	0.27	0.34	0.166	0.099	0.17	0.265	0.27	0.4	0.26	0.226	0.206	0.174	0.046	0.143	0.178	0.236	0.359	0.183	0.255	0.155	0.196	0.068	0.059	0.354	0.11	0.167	0.095
Turkey	0.371	0.2	0.255	0.237	0.289	0.474	0.353	0.372	0.388	0.47	0.33	0.214	0.147	0.194	0.389	0.295	0.194	0.294	0.212	0.245	0.291	0.247	0.282	0.324	0.21	0.175	0.105	0.301	0.202	0.405	0.144	0.202	0.132	0.282	0.196	0.16	0.184	0.282	0.3	0.209	0.201	0.202	0.192	0.219	0.174	0.348	0.167	0.169	0.211
Ukraine	0.381	-0.236	0.043	0.332	0.208	0.522	0.392	0.474	0.439	0.526	0.177	0.163	0.18	0.108	0.326	0.188	0.144	0.181	0.198	0.008	0.246	0.152	0.212	0.221	0.069	0.09	0.254	0.267	0.38	0.432	0.161	0.117	0.182	0.122	0.221	0.162	0.105	0.183	0.378	0.073	0.286	0.088	0.172	0.143	0.129	0.32	0.104	0.226	0.141
USAMontanaIdaho	0.415	0	0.222	0.428	0.363	0.253	-0.094	0.257	0.185	0.348	0.379	0.307	0.332	0.253	0.502	0.355	0.272	0.332	0.186	0.255	0.334	0.326	0.36	0.41	0.253	0.188	0.222	0.328	0.436	0.522	0.278	0.323	0.303	0.303	0.27	0.358	0.233	0.356	0.403	0.261	0.397	0.264	0.167	0.279	0.271	0.49	0.249	0.255	0.299
USAOregon	0.857	1	0	0.34	0.21	0.407	1	0.3	0.206	0.185	0.373	0.065	0.259	0.013	0.609	0.277	-0.025	0.233	1	1	0.35	0.076	0.288	0.452	0.06	-0.105	1	0.267	0.518	0.743	0.227	0.186	0.22	0.055	0.19	0.227	-0.038	0.278	0.833	0.08	0.327	0.075	1	-0.001	-0.011	0.518	-0.099	-0.4	0.076
Wales	0.292	0.229	0.159	0.3	0.254	0.567	0.365	0.5	0.471	0.556	0.093	0.254	0.136	0.168	0.205	0.015	0.177	0.096	0.223	0.028	0.138	0.255	0.013	0.337	0.169	0.166	0.229	0.36	0.348	0.346	0.152	0.13	0.13	0.265	0.301	0.264	0.15	0.018	0.417	0.149	0.319	0.143	0.306	0.241	0.216	0.321	0.204	0.279	0.222
[truncated: 8 more columns]
